# Supplementary material for: The association between self-reported stress and cardiovascular measures in daily life: A systematic review
Source: PLoS One. 2021 Nov 19;16(11):e0259557. doi: 10.1371/journal.pone.0259557 (PMC8604333; doi:10.1371/journal.pone.0259557)
Supplement: S3 File — (XLSX) [file pone.0259557.s003.xlsx]

## Sheet: Title_Abstract_1
	N = 1, 320								6 DUPLICATES = 1,320 SHOULD BE THE FINAL
	TITLE AND ABSTRACT SCREENING
	AR		TV		FINAL		DISAGREEMENTS	NOTES
	YES	NO	YES	NO	YES	NO
		1		1		1			(1994). "Nicotine replacement therapy for patients with coronary artery disease. Working Group for the Study of Transdermal Nicotine in Patients with Coronary artery disease." Arch Intern Med 154(9): 989-995.
										BACKGROUND: Because nicotine can cause adverse cardiovascular effects, we assessed the safety of transdermal nicotine for smoking cessation in patients with coronary artery disease. METHODS: This 5-week, double-blind, randomized, placebo-controlled, multicenter study enrolled 156 patients with coronary artery disease who smoked at least one pack of cigarettes daily. Patients were randomized to re…
		1		1		1			(2015). "Abstracts of the 73rd Annual Meeting of the American Psychosomatic Society, APS 2015." Psychosomatic Medicine 77(3).
										The proceedings contain 523 papers. The topics discussed include: heart rate variability and false memories: implications for memory retrieval and encoding; changes in serum biomarkers of aging are associated with relaxation practice during stress management; social rhythmicity and cellular aging: a preliminary evaluation of social contact patterns and telomere length; adolescent body weight misp…
		1		1		1			(2015). "Scottish Section Meeting - Diet, Gene Regulation and Metabolic Disease 2015." Proceedings of the Nutrition Society 74(OCE3).
										The proceedings contain 19 papers. The topics discussed include: assessing compliance with healthy eating recommendations for food groups: comparison of a food frequency questionnaire and diet diary; impact of disaggregation of composite foods on estimates of eatwell plate proportions in the diets of adults in Scotland; investigating the bioavailability of phytochemicals and minerals from broccol…
		1		1		1			aan het Rot, M., et al. (2012). "Mood disorders in everyday life: A systematic review of experience sampling and ecological momentary assessment studies." Clinical Psychology Review 32(6): 510-523.
										In the past two decades, the study of mood disorder patients using experience sampling methods (ESM) and ecological momentary assessment (EMA) has yielded important findings. In patients with major depressive disorder (MDD), the dynamics of their everyday mood have been associated with various aspects of their lives. To some degree similar studies have been conducted in patients with bipolar diso…
	1		1		1				Aasa, U., et al. (2006). "Stress monitoring of ambulance personnel during work and leisure time." Int Arch Occup Environ Health 80(1): 51-59.
										OBJECTIVES: The aim of the present study was to assess physiological and subjective stress markers during a 24-h ambulance work shift and during the next two work-free days, and relate these parameters to self-reported health complaints. METHODS: Twenty-six ambulance personnel were followed during a 24-h work shift and during the next two work-free days with electrocardiogram, cortisol assessment…
		1		1		1			Abdurashidova, T. (2014). "Efectiveness of educational programs for patients with chronic heart failure." Eur J Heart Fail 16: 60-61.
										Theepidemiological researches of the last years including patients with the chronic heart failure (CHF), showed that, despite introduction of the most effective remedies therapy of CHF mortality of patients within a year in this population remains still high. Among the possible reasons of such discrepancy the special part is assigned to low compliance of patients to the ordered therapeutic mode a…
		1		1		1			Abrams, P., et al. (2013). "Combination treatment with mirabegron and solifenacin in patients with overactive bladder (OAB)-efficacy and safety results from a randomised phase II study (symphony)." Neurourol Urodyn 32(6): 930-931.
										Hypothesis/aims of study Oral antimuscarinics are current first-line pharmacotherapy for treatment of overactive bladder (OAB). Adverse events (AEs) associated with antimuscarinics (eg dry mouth, constipation) are often dose-limiting and are known to affect tolerability and persistence with therapy [1]. The β3-adrenoceptor agonist, mirabegron, has demonstrated improvements vs placebo in incontine…
		1		1		1			Ackel-D'Elia, C., et al. (2012). "Effects of exercise training associated with continuous positive airway pressure treatment in patients with obstructive sleep apnea syndrome." Sleep and Breathing 16(3): 723-735.
										The aim of this study was to evaluate the effects of a 2-month exercise training associated with continuous positive airway pressure (CPAP) treatment on the subjective and objective sleep measurements, quality of life, and mood in moderate to severe obstructive sleep apnea syndrome (OSAS) patients. Male patients were randomized into two treatment groups: CPAP (n = 19) and CPAP + exercise (n = 13)…
		1		1		1			Adelstein, S. A., et al. (2016). "Optimizing lead placement during staged sacral neuromodulation: A summary of intra operative characteristics and predictive factors for progression to stage 2." Female Pelvic Medicine and Reconstructive Surgery 22(5): S148-S149.
										Objectives: Current practice at our high-volume tertiary referral hospital aims to optimize lead placement by placing the lead at the superior medial aspect of the S3 foramen and achieving lead thresholds under 2 mAfor all electrodes sites (0-1-2-3), as a surrogate for following the S3 nerve path. This analysis aims to summarize our intraoperative characteristics and evaluate initial data on impa…
		1		1		1			Åden, U., et al. (2016). "The impacts of maternal singing during kangaroo care on mothers and infants." European Journal of Pediatrics 175(11): 1425.
										Parental voices provides an important source of sensory stimulation for the fetus during a vulnerable period of development of the auditory system in the last trimester of pregnancy (Partanen 2013). It has been suggested that disruption of exposure to the maternal voice in preterm infants adversely affect language development (Krueger 2010). Benefits of music therapy, including maternal singing (…
		1		1		1			Aebischer, N., et al. (1995). "Ventricular interdependence during Valsalva maneuver as seen by two-dimensional echocardiography: new insights about an old method." J Am Soc Echocardiogr 8(4): 536-542.
										Two-dimensional echocardiography was used in 15 normal volunteers to assess left (LV) and right ventricular (RV) responses, as well as their interdependence, during the Valsalva maneuver. During the strain phase, LV and RV areas decreased progressively, the RV area decreasing more than the LV area. Immediately after strain release, the RV end-diastolic area increased suddenly and dramatically to …
		1		1		1			Agabiti-Rosei, E., et al. (1994). "Cardiovascular structural changes and calcium antagonist therapy in patients with hypertension." J Cardiovasc Pharmacol 24 Suppl A: S37-43.
										Regression of cardiovascular structural changes is a main goal of antihypertensive treatment. Two recent meta-analyses of relatively small noncomparative studies have suggested that angiotensin-converting enzyme (ACE) inhibitors may be more effective than other classes of drugs in inducing regression of left ventricular hypertrophy (LVH). The effect of different antihypertensive drugs on arteriol…
		1		1		1			Ahonen, E., et al. (1990). "The physical strain of dairy farming." Ergonomics 33(12): 1549-1555.
										The aim of this study was to estimate the physical stress and strain in diary farming, using ambulatory heart rate and oxygen consumption measurements. The rate of perceived exertion was estimated with Borg scale. The maximal oxygen consumption was measured in the laboratory. The study group consisted of eight male and 15 female farmers. The handling of feed and manure was the heaviest work task …
		1		1		1			Ai, L. and T. Ro (2014). "The phase of prestimulus alpha oscillations affects tactile perception." Journal of Neurophysiology 111(6): 1300-1307.
										Previous studies have shown that neural oscillations in the 8- to 12-Hz range influence sensory perception. In the current study, we examined whether both the power and phase of these mu/alpha oscillations predict successful conscious tactile perception. Near-threshold tactile stimuli were applied to the left hand while electroencephalographic (EEG) activity was recorded over the contralateral ri…
		1		1		1			Akerlund, M., et al. (1993). "Comparative profiles of reliability, cycle control and side effects of two oral contraceptive formulations containing 150 micrograms desogestrel and either 30 micrograms or 20 micrograms ethinyl oestradiol." Br J Obstet Gynaecol 100(9): 832-838.
										OBJECTIVE: To compare two oral contraceptive pills, both containing 150 micrograms desogestrel, but with either 20 micrograms (Mercilon) or 30 micrograms (Marvelon/Desolett) ethinyl oestradiol (EE), regarding reliability, cycle control and side effect profile. DESIGN: A double blind, randomised, multicentre study over one year with follow up after three, six and 12 months. The women noted tablet …
		1		1		1			Akhras, F., et al. (1994). "Efficacy of intermittent (eight hours off) transdermal nitrate therapy in stable angina." Int J Cardiol 43(3): 251-256.
										The efficacy of intermittent (16 h on/8 h off) transdermal nitrate therapy (0.4 mg/h) was assessed in 46 patients with chronic stable angina, all but one of whom were on concomitant beta-blocker and/or calcium antagonist therapy. The study was a randomised, double-blind placebo-controlled crossover with two consecutive 7-day treatment periods, conducted at two centres. Prior to entry into the stu…
		1		1		1			Akimov, A. V., et al. (2008). Ultrafast piezospectroscopy in semiconductor nanostructures. Ultrafast Phenomena in Semiconductors and Nanostructure Materials Xii. J. J. Song, K. T. Tsen, M. Betz and A. Y. Elezzabi. 6892.
										We use the internal picosecond strain pulses to control the electron energy in a semiconductor quantum well. For generating the strain pulse a 100 nm thick metal transducer was hit by intense laser pulse and a strain pulse with duration similar to 10 ps and amplitude up to 0.1% was injected into a GaAs substrate. This strain pulse travels strongly directed through the crystal towards the quantum …
		1		1		1			Akimov, A. V., et al. (2011). "Optical and photocurrent spectroscopy with picosecond strain pulses." Journal of Luminescence 131(3): 404-408.
										This paper gives an overview of optical experiments using picosecond strain pulses. The strain pulses, which propagate with the sound velocity, are incident on a semiconductor nanostructure and induce an ultrafast shift of the exciton resonance energy by an amount, that exceeds the spectral width of the corresponding optical transition. When the duration of the high-amplitude strain pulse is long…
		1		1		1			Al Khatib, H. K., et al. (2017). "The feasibility of lengthening sleep in habitually short sleepers and its effect on dietary intake, energy balance, and metabolic risk factors: A randomised controlled trial." Proceedings of the Nutrition Society 76(OCE4).
										Sleep is an unquestionable contributor to optimal health. The current guidelines for adults aged 18-64 years recommend 7-9 hours of sleep per night for physical and mental well-being(1). Present patterns of sleep duration diverge from these recommendations due to lifestyle demands of the modern society(2). The reduction in sleep duration has been paralleled by the increased prevalence in obesity …
	1		1		1				al'Absi, M., et al. (2013). "Effects of chronic khat use on cardiovascular, adrenocortical, and psychological responses to stress in men and women." Am J Addict 22(2): 99-107.
										BACKGROUND: Khat is a psychostimulant plant widely used in Africa and its use has been growing rapidly in Europe and North America. OBJECTIVES: We investigated effects of chronic khat (Catha edulis) use on cardiovascular, adrenocortical, and psychological responses to acute stress. METHODS: Chronic khat users and nonusers were compared on physiological measures and mood reports in a cross-section…
	1		1		1				Al'Absi, M., et al. (2013). "THE ASSESSMENT OF PSYCHOPHYSIOLOGICAL RESPONSE TO LABORATORY STRESS USING A WIRELESS AMBULATORY SYSTEM: A VALIDATION STUDY." Psychophysiology 50: S41-S42.
		1		1		1			Al-Azzawi, I. S. and M. A. J. Al-Tamimi (2018). "The first Iraqi experience in sacral neuromodulation for patients with lower urinary tract dysfunction." Arab J Urol 16(4): 391-396.
										Objectives: To present our experience, in Iraq, with sacral neuromodulation (SNM) in patients with refractory lower urinary tract dysfunction, with discussion of the factors that affect the response rate. Patients and methods: In this prospective, clinical, interventional study, 24 patients were evaluated and treated by a team comprised of a Urologist and a Neurosurgeon with SNM over a 1.5-year p…
		1		1		1			Albert, B., et al. (2015). "First borns and offspring of younger parents have increased metabolic risk." International Journal of Pediatric Endocrinology 2015.
										Introduction: Perinatal factors such as SGA, LGA, and twin birth are known to adversely program metabolism, increasing the risk of metabolic and cardiovascular disease in adulthood. Birth order and parental age at childbirth have recently been associated with metabolic alterations in childhood. First-born children have poorer insulin sensitivity than secondborns, and lower parental age at childbi…
	1		1		1				Aldo Ferrara, L., et al. (2007). "Blood pressure at rest, during 24 h monitoring and in response to sympathetic stimulation in hypertensive patients with metabolic syndrome." Int J Cardiol 117(3): 312-316.
										OBJECTIVE: As subjects with metabolic syndrome have an increased sympathetic activity regardless of the presence of arterial hypertension, this study aimed at evaluating in hypertensives whether this condition has repercussions on differences in resting, ambulatory and under sympathetic stimulation blood pressure levels. METHODS: Blood pressure (BP) was measured at rest and in response to isometr…
		1		1		1			Ali, K., et al. (2012). "Does oxygen saturation affect vascular compliance in acute ischaemic stroke?" Age and Ageing 41: i80.
										Introduction Mild hypoxia is common after stroke and associated with poor long-term outcomes. Oxygen supplementation in acute stroke leads to small, but statistically significant improvement in neurological recovery at 1 week (Roffe C, Ali K, Warusevitane A, et al, PLoS One, 2011, http://dx.plos.org/10.1371/journal.pone.0019113). Vascular compliance is an independent predictor of cardiovascular e…
		1		1		1			Allegra, V., et al. (1997). "Lipid and apolipoprotein patterns during erythropoietin therapy: Roles of erythropoietin, route of administration, and diet." Nephrology Dialysis Transplantation 12(5): 924-932.
										Background. Long-term effects of rHuEpo on the blood lipid profile have not been well documented. The aim of this paper is to prospectively evaluate whether rHuEpo therapy affects lipid metabolism, and whether these effects are influenced by changes in dietary habits and by route of rHuEpo administration. Methods. The study was performed in 33 maintenance haemodialysis patients (MHP) treated for …
		1		1		1			Allen, B. J., et al. (1988). "Exercise testing in patients with life-threatening ventricular tachyarrhythmias: results and correlation with clinical and arrhythmia factors." Am Heart J 116(4): 997-1002.
										The results of exercise treadmill stress testing were analyzed in 64 consecutive patients presenting with either ventricular fibrillation (42%) or hemodynamically significant ventricular tachycardia (58%). Underlying diseases included coronary artery disease (55%), dilated cardiomyopathy (16%), and miscellaneous disorders (29%). Patients were additionally studied with ambulatory electrocardiograp…
		1		1		1			Altintaş, N., et al. (2011). "The right heart diaries in sleep disordered breathing." European Journal of General Medicine 8(4): 323-329.
										Epidemiologic studies show that sleep apnea increases risks for cardiovascular disease independently of individuals' demographic characteristics or risk markers i.e., smoking, alcohol, obesity, diabetes, dyslipidemia, atrial fibrillation, and hypertension. Individuals with severe sleep apnea are at increased risk for pulmonary arterial hypertension. The underlying mechanisms explaining associatio…
		1		1		1			Amagase, H. and R. Handel (2010). "Sub-chronic effects of orally ingested liquid dietary supplement, Taislim® containing a combination of soluble dietary fiber, phenylalanine, N-acetyl-tyrosine, tea polyphenols with caffeine and lycium barbarum on body weight and other anthropometric parameters in a controlled cross-over human clinical study." FASEB Journal 24.
										Three month intake of TAIslim® containing soluble dietary fiber, L-phenylalanine, N-acetyl-L-tyrosine, standardized tea polyphenols with caffeine and Lycium barbarum was examined in a controlled human clinical study in a cross-over design. Total 25 healthy overweight adults (age=40.7 y, BMI=29.9 kg/m2) consumed 60 ml of TAIslim 3 times/d immediately before meals. Anthropometric parameters and res…
		1		1		1			Amarosa-Tupler, B., et al. (1989). "Stress management through relaxation and imagery in the treatment of angina pectoris." Journal of Cardiopulmonary Rehabilitation 9(9): 348-355.
										Relaxation and imagery techniques are effective adjuncts to the management of anxiety and the stressful aspects of pain for a variety of physical and functional symptoms. In this study, 40 patients with angina pectoris recorded intensity of the anginal pain and whether they took medication in a pocket diary which they kept for 10 weeks. In the 5th week, patients were randomly assigned to groups (…
		1		1		1			Ampatzoglou, A., et al. (2015). "Increased whole grain consumption does not affect blood biochemistry, body composition, or gut microbiology in healthy, low-habitual whole grain consumers." J Nutr 145(2): 215-221.
										BACKGROUND: Whole-grain (WG) foods have been suggested to reduce the risk of cardiovascular disease, but studies are inconsistent and effects on cardiovascular risk markers are not clear. OBJECTIVE: The objective of this study was to assess the impact of increasing WG consumption to at least 80 g/d on overall dietary intake, body composition, blood pressure (BP), blood lipids, blood glucose, gast…
	1		1		1				Anastasiades, P., et al. (1990). "Psychophysiological responses in panic and stress." Journal of Psychophysiology 4(4): 331-338.
										This paper examines the use of ambulatory monitoring in investigating individual differences in physiological functioning during everyday life and the relationship between psychophysiological responses in the laboratory and in the field. Techniques for dealing with confounding variables and analysing the ambulatory data are described. Findings from a study of young volunteers indicated that avera…
		1		1		1			Andersen, K. L., et al. (1978). "Habitual physical activity and health."
										The evaluation of everyday activities is of relevance to several aspects of health, in particular to cardiovascular epidemiology, to the rehabilitation of cardiac and pulmonary patients, and to occupational medicine. Although there is no clearcut proof that physically active people are less prone to ischaemic heart diseases, they may nevertheless survive a cardiovascular episode more readily than…
	1			1		1	1		Anderson, D. E. (2001). Environmental stress, hypoventilatory breathing and blood pressure regulation.
										Research in our laboratory is based on the hypothesis that chronic breathing suppression associated with stressful environments can contribute to high blood pressure via its effects on PCO2, acid-base balance, and renal regulation of sodium. This hypothesis first emerged in the context of studies that investigated the role of behavioral stress in the development of experimental hypertension in la…
		1		1		1			Anderson, N. B., et al. (1989). "Hypertension in blacks: psychosocial and biological perspectives." J Hypertens 7(3): 161-172.
										The extraordinarily high rate of hypertension in blacks remains a significant public health issue in most industrialized societies. Research has focused on the investigation of racial differences in biological, nutritional, behavioural and psychological, and social factors in an effort to identify the causes of this high morbidity rate. Thus far, research suggests important racial differences in …
		1		1		1			Andreadis, E., et al. (2018). "Wave reflection is inversely associated with the development of myocardial hypertrophy among hypertensive subjects." Journal of Hypertension 36: e75.
										Objective: Wave refl ection forms the basis of arterial input impedance and they offer valuable information on arterial stiffness. Thus, it has emerged as a strong, important marker of premature cardiovascular disease. Objective: To evaluate the association between wave refl ection coefficient and the myocardial hypertrophy among hypertensive subjects. Design and method: Subjects with office bloo…
		1		1		1			Andrikou, E., et al. (2011). "The absence of statin treatment is associated with an increased risk for early development of new-onset diabetes in the early stages of hypertension: A 6-year follow-up study." Journal of the American College of Cardiology 57(14): E525.
										Background: Hypertension and diabetes are among the major causes of cardiovascular disease and they often coexist. Diverse mechanisms are implicated in new-onset diabetes. On the other hand, statins have pleiotropic effects beyond their lipid-lowering actions. We assessed the incidence of new-onset diabetes (NOD) in newly diagnosed subjects in the early stages of hypertension and examined whether…
		1		1		1			Antelmi, I., et al. (2010). "Influence of parasympathetic modulation in doppler mitral inflow velocity in individuals without heart disease." J Am Soc Echocardiogr 23(7): 762-765.
										BACKGROUND: The relation between left ventricular filing velocities determined by Doppler echocardiography and autonomic nervous system function assessed by heart rate variability (HRV) is unclear. The aim of this study was to evaluate the influence of the autonomic nervous system assessed by the time and frequency domain indices of HRV in the Doppler indices of left ventricular diastolic filling…
	1			1		1	1		Ariza-García, A., et al. (2013). Influence of physical inactivity in psychophysiolocigal state of breast cancer survivors. 22: 738-745.
										Physical inactivity has been postulated as mediator of the relationship between cancer-related symptoms and psychoneurobiological alterations. The aim of the study was to evaluate the influence of physical inactivity level on mood state, fitness level as well as on salivary markers of the hypothalamic-pituitary-adrenal axis (cortisol) and the SNS (α-amylase) in breast cancer survivors. One hundre…
	1			1		1	1		Armario, P., et al. (1994). "Response of arterial pressure to mental stress in young patients with high or mild arterial hypertension. Does it reflect the changes in arterial pressure observed during its ambulatory monitoring?" Med Clin (Barc) 102(17): 647-651.
										BACKGROUND: The use of cardiovascular reactivity tests in the laboratory is based on their probable capacity to predict blood pressure response in stress situations of everyday life. These responses may be estimated from the values obtained by out patient monitorization or blood pressure (OPMBP). METHODS: OPMBP was carried out over 24 hours by Spacelabs 90202 monitor in 57 subjects from 18-40 yea…
		1		1		1			Arnim, T. V., et al. (1990). "Ischemia detected on ambulatory monitoring: Has it prognostic implications." Advances in Cardiology 37: 236-243.
										The question of prognostic implications is of great importance for an entity such as silent ischemia, which does not affect a patient otherwise. Prognosis can be affected by irreversible manifestations of coronary artery disease such as myocardial infarction or sudden death. Premonitoring symptoms like angina pectoris may or may not be present. Several authors have found similar objective signs o…
		1		1		1			Asbrand, J., et al. (2017). "Aroused at Home: Basic Autonomic Regulation during Orthostatic and Physical Activation is Altered in Children with Social Anxiety Disorder." J Abnorm Child Psychol 45(1): 143-155.
										Previous research has documented altered autonomic nervous system (ANS) reactivity to laboratory-based social stress tasks in children with social anxiety disorder (SAD). It is unclear, however, whether these alterations are caused by the unfamiliar and possibly threatening lab environment or whether they generalize to other, more representative contexts. Sympathetic and parasympathetic autonomic…
		1		1		1			Asbury, E., et al. (2011). "Cardiac rehabilitation improves physical functioning in refractory angina." Circulation 124(21).
										Introduction: Refractory angina patients suffer debilitating chest pain despite optimal medical therapy and previous cardiovascular intervention. Supervised exercise training such as cardiac rehabilitation (CR) is advocated for patients with CHD to improve functional capacity, long-term prognosis and quality of life. However refractory angina patients are currently excluded from CR due to a lack …
		1		1		1			Asbury, E. A., et al. (2009). "Autogenic training to manage symptomology in women with chest pain and normal coronary arteries." Menopause 16(1): 60-65.
										OBJECTIVES: To explore autogenic training (AT) as a treatment for psychological morbidity, symptomology, and physiological markers of stress among women with chest pain, a positive exercise test for myocardial ischemia, and normal coronary arteries (cardiac syndrome X). DESIGN: Fifty-three women with cardiac syndrome X (mean +/- SD age, 57.1 +/- 8 years) were randomized to an 8-week AT program or…
		1		1		1			Asbury, E. A., et al. (2012). "Cardiac rehabilitation to improve physical functioning in refractory angina: a pilot study." Cardiology 122(3): 170-177.
										OBJECTIVES: Refractory angina patients suffer debilitating chest pain despite optimal medical therapy and previous cardiovascular intervention. Cardiac rehabilitation is often not prescribed due to a lack of evidence regarding potential efficacy and patient suitability. A randomised controlled study was undertaken to explore the impact of cardiac rehabilitation on cardiovascular risk factors, phy…
		1		1		1			Asmar, R., et al. (1996). "Prevalence and circadian variations of ST-segment depression and its concomitant blood pressure changes in asymptomatic systemic hypertension." Am J Cardiol 77(5): 384-390.
										Coronary artery disease is a major complication of hypertension; one of its manifestations is silent ischemia. The aim of this study was to assess the prevalence and circadian distribution of ST-segment depression together with concomitant blood pressure (BP) and heart rate variations. One hundred patients (male:female ratio 1:1) with a mean age (+/- SD) of 51 +/- 8 years underwent ambulatory mon…
		1		1		1			Atz, U. (2013). "Evaluating experience sampling of stress in a single-subject research design." Personal and Ubiquitous Computing 17(4): 639-652.
										How can we measure subjective experiences or internal states? The rise of happiness as a variable of interest in policy decisions, for instance, necessitates appropriate methods for valid and practical measurements. This self-experimental work contributes to scientific development by analysing and evaluating three methods for recording stress: the experience sampling method with a smartphone, an …
		1		1		1			Avery, P. J., et al. (2011). "Common variation in the adiponectin gene has an effect on systolic blood pressure." J Hum Hypertens 25(12): 719-724.
										The genotype at the C-11377G single-nucleotide polymorphism (SNP) (rs266729) in the adiponectin gene promoter has been shown to affect the prevalence of coronary atherosclerosis and incidence of vascular events in men, and to affect carotid intima media thickness. We have examined the relationship between this polymorphism and blood pressure in a cohort ascertained to express variability in blood…
		1		1		1			Aybek, S., et al. (2012). "Fractal temporal organisation of motricity is altered in major depression." Psychiatry Research 200(2-3): 288-293.
										Objective: Motor changes in major depression (MD) may represent potential markers of treatment response. Physiological rhythms (heart rate/gait cycle/hand movements) have been recently shown to be neither random nor regular but to display a fractal temporal organisation, possibly reflecting a unique central "internal clock" control. Sleep and mood circadian rhythm modifications observed in MD als…
		1		1		1			Aybek, S., et al. (2010). "The fractal pattern of hand motor activity is disrupted in major depression." Annals of Neurology 68: S20-S21.
										Background Motor changes in major depression (MD) may represent potential markers of treatment response. Physiological rhythms (heart rate/gait cycle) display a fractal organisation, possibly reflecting a unique central “internal clock” control. Sleep and mood circadian rhythm modifications observed in MD also suggest a role for this “internal clock”. We set out to examine the fractal pattern of …
		1		1		1			Aycock, D. M., et al. (2017). "Reducing Stroke Risk Among Young Adult African Americans: A Feasibility Study." Research in Nursing & Health 40(2): 153-164.
										African Americans are disproportionately affected by stroke and its modifiable risk factors, and strategies are needed to help African Americans adopt healthy lifestyles early in life. The purpose of this study was to assess the feasibility of the Stroke Counseling for Risk Reduction (SCORRE) intervention, a tailored, theory-based intervention consisting of a motivational video of young African A…
		1		1		1			Aylett, M., et al. (1999). "Home blood pressure monitoring: its effect on the management of hypertension in general practice." British Journal of General Practice 49(446): 725-728.
										Background Ambulatory and home blood pressure monitoring have been shown to improve the management of hypertension. Either can be used to diagnose 'white coat hypertension' (WCH), which affects 10% to 20% of hypertensives and usually does not require drug treatment. Home monitoring has been used little in primary care. Aim. To investigate the use and acceptability of home monitoring, and to estab…
		1		1		1			Azzini, E., et al. (2011). "Mediterranean Diet Effect: an Italian picture." Nutr J 10: 125.
										BACKGROUND: The purpose of this study was to evaluate the overall diet quality effects, mainly on antioxidant nutritional status and some cytokines related to the cellular immune response as well as oxidative stress in a healthy Italian population group. METHODS: An observational study was conducted on 131 healthy free-living subjects. Dietary intake was assessed by dietary diary. Standardised pr…
		1		1		1			Babu, K. S., et al. (2008). "Absence of respiratory effects with ivabradine in patients with asthma." Br J Clin Pharmacol 66(1): 96-101.
										AIM: beta-Blockers are commonly prescribed for stable angina and are recommended as initial therapy. However, beta-blockers are contraindicated in patients with obstructive airway disease because of a risk of bronchoconstriction. Ivabradine is a specific heart rate-lowering agent that acts via I(f) pacemaker channels in the sinoatrial node with no beta-adrenoreceptor activity. Ivabradine has been…
	1			1		1	1		Bachmann, K. and G. Bauerlein (1981). "Ambulatory monitoring of arterial blood pressure. Comparison between blood pressure measurements obtained with the Remler M 2000 portable recorder and by radiotelemetry under laboratory conditions and during everyday activities." Biotelem Patient Monit 8(1-2): 47-55.
										Simultaneous indirect and direct arterial blood pressure measurements were performed with a Remler M 2000 (RM) portable recorder and by radiotelemetry (RT) in 21 subjects under various conditions such as rest in the supine position and in an 80 degree upright position on a tilting table, during bicycle ergometry, physical exercise on the terrain and under the emotional stress of driving a car. Th…
		1		1		1			Backiel, A., et al. (2012). "Knowledge of hypotensive treatment rules in patients with renal hypertension." Nadcisnienie Tetnicze 16(5): 281-287.
										Background Almost milliard people on the world suffer from hypertension. Only about half of them is aware of the illness. Each of patients should follow prescriptions of drugs intake and the modification of life style. The aim of the study was to evaluate the knowledge of hypotensive treatment rules of patients with renal hypertension and to specify how the theoretic knowledge is used in practice…
	1		1		1				Bacon, S. L., et al. (2004). "Effects of daily stress on autonomic cardiac control in patients with coronary artery disease." Am J Cardiol 93(10): 1292-1294.
										Emotional stress has been implicated in the development and progression of coronary artery disease, with 1 proposed causal pathway being changes in cardiac autonomic tone. One hundred thirty-five patients with coronary artery disease underwent 48 hours of ambulatory electrocardiographic monitoring and completed activity and mood diaries every 20 minutes while awake. Random-effects model analyses …
		1		1		1			Bagley, E., et al. (2013). "Relations between daytime sympathetic nervous system reactivity and sleep in late childhood." Sleep 36: A44.
										Introduction: Physiological regulation serves critical arousal functions and individual differences in regulation are hypothesized to have important inluences on sleep (Dahl, 2006). Shortened pre-ejection period, a reliable indirect index of greater sympathetic nervous system activity, has been shown to be related to reduced sleep duration and quality in adults, yet only one study has investigate…
		1		1		1			Baharav, A. and S. Eyal (2014). "Self sleep assessment and improvement: A dream made possible by mobile technology." Sleep 37: A357.
										Introduction: The modern society is “on” with no break ever. Suficient sleep has become a luxury for many. Poor sleep resulting from hyper intense activity, frequent long distance lights, shift work, and prevalent sleep related disorders (OSA, PLMS) is an emerging epidemic. The availability of sleep diagnostics and treatment is limited, the costs are high, and the procedures are cumbersome for pe…
		1		1		1			Baharav, A., et al. (2015). "Sleep data mining allows in depth understanding of sleep patterns and problems." Sleep 38: A437.
										Introduction: Sleep problems are prevalent and affect quality of life, health, and performance. Evaluation and treatment are restricted due to high costs and limited availability of clinical sleep facilities. The need to close the gap between the needs and the solutions stimulates new technological developments to allow simple sleep self-evaluation, and possibly adequate help, in the personal sle…
		1		1		1			Bailey, T., et al. (2017). "THE RELATIONSHIP BETWEEN MOOD AND ANXIETY DISORDERS AND CARDIOVASCULAR RISK: THE ROLE OF RUMINATION." Psychosomatic Medicine 79(4): A70-A70.
	1		1		1				Bailey, T., et al. (2019). "Moderating effects of the valence of social interaction on the dysfunctional consequences of perseverative cognition: an ecological study in major depression and social anxiety disorder." Anxiety Stress Coping 32(2): 179-195.
										BACKGROUND AND OBJECTIVES: Major depression disorder (MDD) and social anxiety disorder (SAD) are characterized by the use of perseverative cognition (PC) as a dysfunctional coping strategy. We sought to investigate the dysfunctional physiological and psychological consequences of PC and how the valence of social interactions moderates such consequences in these psychopathological conditions. DESI…
		1		1		1			Bairey Merz, C. N., et al. (2016). "A randomized, placebo-controlled trial of late Na current inhibition (ranolazine) in coronary microvascular dysfunction (CMD): impact on angina and myocardial perfusion reserve." Eur Heart J 37(19): 1504-1513.
										AIMS: The mechanistic basis of the symptoms and signs of myocardial ischaemia in patients without obstructive coronary artery disease (CAD) and evidence of coronary microvascular dysfunction (CMD) is unclear. The aim of this study was to mechanistically test short-term late sodium current inhibition (ranolazine) in such subjects on angina, myocardial perfusion reserve index, and diastolic filling…
	1			1		1	1		Bajaj, A., et al. (2016). "Daily social interactions, close relationships, and systemic inflammation in two samples: Healthy middle-aged and older adults." Brain Behav Immun 58: 152-164.
										OBJECTIVE: Systemic inflammation is thought to be a biological mediator between social relationship quality and premature mortality. Empirical work has yielded mixed support for an association of social relationship variables with systemic inflammation, perhaps due to methodological limitations. To date, research in this literature has focused on global perceptions of social relationships, with l…
		1		1		1			Bajaj, A., et al. (2013). "Negative affect in daily life is correlated with carotid atherosclerosis." Psychosomatic Medicine 75(3): A-49.
										Objective: Although trait negative affect is associated with cardiovascular risk, this association may be underestimated when based on standard rating scales. Ecological Momentary Assessment (EMA) provides an alternative measure of negative affect that may reflect daily affective experiences more accurately. Here, we compared trait and EMA measures of negative affect as correlates of carotid arte…
		1		1		1			Baker, F. C., et al. (2015). "Prominent sleep disturbance confirmed with objective polysomnographic recordings in women who develop insomnia in the approach to menopause." Menopause 22(12): 1368-1369.
										Objective: The majority of women experience sleep difficulties, particularly night-time awakenings, as they approach menopause, and for about 25% of women, sleep disturbances are severe, causing significant distress and impacting functioning, qualifying them for a diagnosis of insomnia disorder. However, it is unclear whether these perceived sleep disturbances are matched with polysomnographic (P…
		1		1		1			Baker, M., et al. (2007). "The C-532T polymorphism of the angiotensinogen gene is associated with pulse pressure: A possible explanation for heterogeneity in genetic association studies of AGT and hypertension." International Journal of Epidemiology 36(6): 1356-1362.
										Background Many previous studies have investigated whether there is an association between genotypes at the angiotensinogen (AGT) gene and hypertensive status, but few have incorporated quantitative data. Although meta-analyses support a possible effect of AGT variants on blood pressure (BP), substantial unexplained between-study heterogeneity has been observed. We hypothesized that a primary eff…
		1		1		1			Baram, T. Z., et al. (1999). "Infantile spasms: hypothesis-driven therapy and pilot human infant experiments using corticotropin-releasing hormone receptor antagonists." Dev Neurosci 21(3-5): 281-289.
										BACKGROUND AND RATIONALE: Infantile spasms (IS) are an age-specific seizure disorder occurring in 1:2,000 infants and associated with mental retardation in approximately 90% of affected individuals. The costs of IS in terms of loss of lifetime productivity and emotional and financial burdens on families are enormous. It is generally agreed that the seizures associated with IS respond poorly to mo…
		1	1		1		1		Barbosa, I. C., et al. (2006). "Prospective, open-label, noncomparative study to assess cycle control, safety and acceptability of a new oral contraceptive containing gestodene 60 mu g and ethinylestradiol 15 mu g (Minesse (R))." Contraception 73(1): 30-33.
										Objective: A prospective, open-label, noncomparative, multicenter study was carried out in 163 women aged 18-39 (mean 25 +/- 5 years), who used an ultra-low-dose oral contraceptive pill (OCP) containing gestodene (GTD) 60 mu g/ethinylestradiol (EE) 15 mu g for 6 months. The objective of the study was to evaluate the acceptability, safety, bleeding patterns and premenstrual symptomatology in these…
		1		1		1			Barbosa, M. M., et al. (1996). "Apical hypertrophic cardiomyopathy: A study of 14 patients and their first degree relatives." International Journal of Cardiology 56(1): 41-51.
										Although apical hypertrophic cardiomyopathy is generally accepted as a form of hypertrophic cardiomyopathy, its underlying genetic factors, clinical course and complications may be different. The characteristics of 14 Brazilian patients with a diagnosis of apical hypertrophic cardiomyopathy are described. Symptoms were frequent and abnormal filling of the left ventricle by Doppler criteria was re…
		1		1		1			Barbour, M. M., et al. (1992). "Effect of dipyridamole therapy on myocardial ischemia in patients with stable angina pectoris receiving concurrent anti-ischemic therapy." Am J Cardiol 69(5): 449-452.
										The effects of oral dipyridamole on exercise performance and anginal symptoms were evaluated in 15 men with stable angina pectoris. In a double-blind, randomized, crossover design, patients received 75 mg of dipyridamole or placebo every 8 hours for 2 weeks in addition to their previously prescribed cardiac medications. Graded exercise tolerance testing was performed twice before randomization, a…
	1		1		1				Barnett, R. C., et al. (2005). "Marital-role quality and stress-related psychobiological indicators." Ann Behav Med 30(1): 36-43.
										BACKGROUND: The quality of one's marital relationship is gaining recognition as a potential stressor associated with negative health outcomes. PURPOSE: In this study, we estimated the relationship between marital-role quality and three psychobiological stress indicators (self-reported stress, cortisol levels, and ambulatory blood pressure). METHOD: Participants were 105 middle-age adults (67 men,…
	1		1		1				Baron, C. E., et al. (2015). "Getting along and getting ahead: Affiliation and dominance predict ambulatory blood pressure." Psychosomatic Medicine 77(3): A114.
										Research indicates that individual differences in interpersonal style are risk factors for cardiovascular disease (CVD). Further, few studies have examined effects of both the individual's own personality characteristics (i.e., actor effects) and the effects of a spouse's personality (i.e., partner effects). This study examined association between ambulatory blood pressure (ABP) and Interpersonal…
	1			1		1	1		Barry, J., et al. (1988). "Frequency of ST-segment depression produced by mental stress in stable angina pectoris from coronary artery disease." Am J Cardiol 61(13): 989-993.
										Physical exertion is a well-documented trigger of transient myocardial ischemia in patients with coronary disease. More recently, studies have shown that mental stress may also be a cause of myocardial ischemia. The purpose of this study was to examine the relationship of physical activities and perceived mental states to myocardial ischemia while patients were going about their normal daily acti…
	1			1		1	1		Barsky, A. J., et al. (1996). "Predictors of persistent palpitations and continued medical utilization." Journal of Family Practice 42(5): 465-472.
										Background. The aim of this study was to determine the predictors of persistent palpitations and continued medical utilization in a sample of medical patients referred for ambulatory electrocardiographic monitoring. Methods. A prospective telephone follow-up was conducted with patients who had undergone ambulatory electrocardiographic monitoring 3 months earlier. At inception, patients completed …
	1			1		1	1		Barsky, A. J., et al. (1994). "The accuracy of symptom reporting by patients complaining of palpitations." Am J Med 97(3): 214-221.
										PURPOSE: To examine the relationship between patients' reports of palpitations and documented arrhythmias. PATIENTS AND METHODS: Consecutive patients complaining of palpitations and referred for 24-hour ambulatory electrocardiographic monitoring were studied using self-report questionnaires and a structured diagnostic interview. Electrocardiographic results were subsequently analyzed in conjuncti…
		1		1		1			Bartley, E., et al. (2009). "What effect does the menstrual cycle have on emotional modulation of pain?" Journal of Pain 10(4): S26.
										Research suggests pain varies by menstrual cycle phase, with pain generally being enhanced during the luteal phase relative to follicular. While the mechanisms contributing to this effect are poorly understood, one potential mechanism is phase-related changes in pain modulation. For example, hypoactive pain inhibition mechanisms, or hyperactive pain facilitation mechanisms, could contributeto gre…
		1		1		1			Bates, M. (2017). "Paced breathing changes neural reactivity to alcohol cues." Neuropsychopharmacology 43: S88-S89.
										Background: The baroreflex is a neurocardiac mechanism that buffers blood pressure and is cardioprotective. Recent research suggests a further role in affecting automatic, visceral reactivity to environment by regulating bidirectional communication between the heart and the brain. This mechanism can be enhanced by breathing paced at 0.1 Hz (six breaths-per-minute; 6 P). 6 P increases baroreflex s…
		1		1		1			Bause, G. S., et al. (1987). "Exercise-induced arrhythmias in diuretic-treated patients with uncomplicated systemic hypertension." Am J Cardiol 59(8): 874-877.
										Although hypertensive patients have been shown to have a higher prevalence of arrhythmias during ambulatory monitoring when treated with diuretic drugs than when untreated, the effects of maximal aerobic stress on arrhythmia frequency in such patients is unknown. The incidence of arrhythmias during graded maximal treadmill exercise in a group of 68 subjects with mild, clinically uncomplicated sys…
		1		1		1			Baziian, E. V., et al. (2013). "[The influence of the bupivacaine regional anesthesia on the contractile activity of the uterus and the functional state of the fetus]." Vestn Ross Akad Med Nauk(4): 30-35.
										The study in chronic experiment on 26 pregnant rabbit females induced in labor by oxytocin on the 30th day ofpregnancy was conducted. The effects of bupivacaine (0,5% - I ml) epidural anesthesia (EA) on the contractile activity of the uterus, the functional state of the females and their fetuses were studied. On the 28th day of pregnancy under thiopental anesthesia electrodes were administered: t…
		1		1		1			Beatty, D. L., et al. (2011). "Unfair Treatment Is Associated With Poor Sleep in African American and Caucasian Adults: Pittsburgh SleepSCORE Project." Health Psychology 30(3): 351-359.
										Objective: To test the association between self-reported unfair treatment and objective and self-reported sleep characteristics in African American and Caucasian adults. Design: Cross-sectional study of 97 African American and 113 Caucasian middle-aged adults. Main Outcome Measures: Participants completed: (a) two-night in-home, polysomnography (PSG) sleep study, (b) sleep diaries and actigraph a…
		1		1		1			Beatty, D. L., et al. (2011). "Childhood Socioeconomic Status Is Associated With Psychosocial Resources in African Americans: The Pittsburgh Healthy Heart Project." Health Psychology 30(4): 472-480.
										Objective: To determine whether lower childhood socioeconomic status (SES) was associated with fewer psychosocial resources independent of adult SES, and whether these associations differed by race/ethnicity. Method: Cross-sectional study of 342 middle-aged (M = 60.5 +/- 4.7) African American (n = 49) and Caucasian (n = 293) adults. Childhood SES and adult SES were assessed via highest parental e…
	1		1		1				Becker, H. U., et al. (1994). "Decrease in mean blood pressure in repeated ambulatory monitoring measurements represents adaptation effects." Nieren- und Hochdruckkrankheiten 23(2): 58-62.
										Recordings were obtained in twelve male patients with essential hypertension who participated in a rehabilitation programme. Ambulatory recordings of blood pressure, heart rate, and activity were conducted during two sessions one day after the other, then again 14 days later. A computer-based self-report of setting conditions and mood was included. There was a significant (p < 0.05) decrease in m…
									Becker, H. U., et al. (1994). "DECREASE IN MEAN BLOOD-PRESSURE IN REPEATED AMBULATORY MONITORING MEASUREMENTS REPRESENTS ADAPTATION EFFECTS." Nieren-Und Hochdruckkrankheiten 23(2): 58-62.
									DUPLICATE	Recordings were obtained in twelve male patients with essential hypertension who participated in a rehabilitation programme. Ambulatory recordings of blood pressure, heart rate, and activity were conducted during two sessions one day after the other, then again 14 days later. A computer-based self-report of setting conditions and mood was included. There was a significant (p <0.05) decrease in me…
	1		1		1				Beckham, J. C., et al. (2000). "Ambulatory cardiovascular activity in Vietnam combat veterans with and without posttraumatic stress disorder." Journal of Consulting and Clinical Psychology 68(2): 269-276.
										The present study investigated the relationship between daily diary affect ratings and ambulatory cardiovascular activity in 117 male Vietnam combat veterans (61 with posttraumatic stress disorder [PTSD] and 56 without PTSD). Participants completed 12-14 hr of ambulatory monitoring and daily diary affect ratings. Compared with veterans without PTSD, veterans with PTSD reported higher negative aff…
	1		1		1				Beckham, J. C., et al. (2009). "Ambulatory cardiovascular activity and hostility ratings in women with chronic posttraumatic stress disorder." Biol Psychiatry 65(3): 268-272.
										BACKGROUND: The objective of the current study is to evaluate the relationship between hostility and ambulatory cardiovascular activity in women with and without posttraumatic stress disorder (PTSD). METHODS: One hundred and one women completed 24 hours of ambulatory monitoring and standardized diagnostic and hostility measures. Generalized estimating equations analysis was used to examine the ef…
	1		1		1				Beckham, J. C., et al. (2004). "Cigarette smoking, ambulatory cardiovascular monitoring, and mood in Vietnam veterans with and without chronic posttraumatic stress disorder." Addictive Behaviors 29(8): 1579-1593.
										This study investigated the association among cigarette smoking, posttraumatic stress disorder (PTSD), and ambulatory cardiovascular and mood monitoring in 117 male Vietnam combat veterans (61 with PTSD and 56 without PTSD). Positive smoking status was associated with higher systolic blood pressure (SBP) and heart rate (HR), as well as greater diastolic blood pressure (DBP) variability. Compared …
	1		1		1				Beckham, J. C., et al. (2003). "Ambulatory monitoring and physical health report in Vietnam veterans with and without chronic posttraumatic stress disorder." J Trauma Stress 16(4): 329-335.
										This study investigated the associations among PTSD, ambulatory cardiovascular monitoring, and physical health self-reports in 117 male Vietnam combat veterans (61 with PTSD and 56 without PTSD). PTSD was associated with health symptoms and number of current health conditions beyond the influence of several covariates. PTSD was associated with greater systolic blood pressure variability, and an e…
		1		1		1			Beghin, L., et al. (2003). "Impact of intravenous antibiotic therapy on total daily energy expenditure and physical activity in cystic fibrosis children with Pseudonionas aeruginosa pulmonary exacerbation." Pediatric Research 54(5): 756-761.
										Resting energy expenditure (REE) increases during pulmonary exacerbation by Pseudomonas aeruginosa in cystic fibrosis (CF) patients. and decreases after i.v. anti-Pseudomonas aeruginosa antibiotic therapy (IVAT). However, the impact of IVAT on total energy expenditure (TEE) is unknown. The aim of this study was to assess the changes in TEE and its main components after IVAT administered at home. …
		1		1		1			Belkic, K., et al. (1998). "Occupational profile and cardiac risk: Possible mechanisms and implications for professional drivers." Int J Occup Med Environ Health 11(1): 37-57.
										There has been at least forty empirical investigations concerning cardiovascular disease (CVD) among professional drivers (PDs). Standard cardiac risk factor status does not consistently distinguish PDs from other lower risk groups. PDs showed more than twice the overall exposure to stressful work factors compared to referents. They also showed lower maximum bycicle exercise level with a higher d…
		1		1		1			Benthin, M., et al. (1991). "CALCULATION OF PULSE-WAVE VELOCITY USING CROSS-CORRELATION - EFFECTS OF REFLEXES IN THE ARTERIAL TREE." Ultrasound in Medicine and Biology 17(5): 461-469.
										The need to investigate the elastic properties of arterial vessels in situ for the early recognition of degenerative disorders in arteries has long been apparent. Pulse-wave diagnostics has been used in traditional medicine, but only in a qualitative way. By measuring the vessel diameter change, simultaneously at two levels along an artery, it should be possible to calculate the pulse-wave veloci…
		1		1		1			Berger, S., et al. (2013). "Endothelial Progenitor Cells in Acute Myocardial Infarction and Sleep-disordered Breathing." American Journal of Respiratory and Critical Care Medicine 187(1): 90-98.
										Rationale: Mobilization and functions of endothelial progenitor cells (EPCs) are increased in patients with acute myocardial infarction (AMI). Yet, sleep-disordered breathing (SDB) is highly prevalent in patients with AMI. Objectives: To compare EPC numbers and functions in patients with AMI with SDB (AMI-SDB) and without SDB (AMI-only) and to determine the effects of intermittent hypoxia (IH) in…
		1		1		1			Bergovec, M. and D. Orlic (2008). "Orthopaedic surgeons' cardiovascular response during total hip arthroplasty." Clin Orthop Relat Res 466(2): 411-416.
										The literature contains limited and contradictory information regarding the amount of physical effort and/or emotional stress needed to perform surgery. We therefore investigated cardiovascular response to psychophysical stress in orthopaedic surgeons while they were performing surgery. We monitored 29 male orthopaedic surgeons from four university centers while they performed total hip arthropla…
		1		1		1			Berney, A., et al. (2012). "Fractal pattern alteration of motor activity in major depression." Journal of Psychosomatic Research 72(6): 472.
										Objective: Physiological rhythms have been shown to be neither strictly regular nor random but display a fractal pattern. This applies for example in the regulation of human heart rate, which displays a selfsimilarity in its interbeat interval. Other examples can be found in gait cycles and motor activity. This complex fractal regulation is thought to be under the control of a unique central “int…
	1			1		1	1		Bertz, J. W., et al. (2018). "Combining ecological momentary assessment with objective, ambulatory measures of behavior and physiology in substance-use research." Addict Behav 83: 5-17.
										Whereas substance-use researchers have long combined self-report with objective measures of behavior and physiology inside the laboratory, developments in mobile/wearable electronic technology are increasingly allowing for the collection of both subjective and objective information in participants' daily lives. For self-report, ecological momentary assessment (EMA), as implemented on contemporary…
		1		1		1			Beute, F., et al. (2016). "Restoration in Its Natural Context: How Ecological Momentary Assessment Can Advance Restoration Research." International Journal of Environmental Research and Public Health 13(4).
										More and more people use self-tracking technologies to track their psychological states, physiology, and behaviors to gain a better understanding of themselves or to achieve a certain goal. Ecological Momentary Assessment (EMA) also offers an excellent opportunity for restorative environments research, which examines how our physical environment (especially nature) can positively influence health…
	1		1		1				Beute, F. and Y. A. W. de Kort (2018). "Stopping the Train of Thought: A Pilot Study Using an Ecological Momentary Intervention with Twice-Daily Exposure to Natural versus Urban Scenes to Lower Stress and Rumination." Appl Psychol Health Well Being 10(2): 236-253.
										BACKGROUND: Stress, and specifically perseverative cognition, is considered to have considerable detrimental effects on mental and physical health. Interventions that can offer temporary stress relief could, therefore, bring considerable health benefits. Previous research has pointed to stress-reducing effects of exposure to nature after acute stressors, but has not yet investigated effects in th…
		1		1		1			Bharucha, A., et al. (2018). "Disturbances of gastric emptying and intestinal chemosensitivity in functional dyspepsia." Neurogastroenterology and Motility 30.
										Objective : While delayed gastric emptying (GE) is common in functional dyspepsia, its relevance to postprandial symptoms is unclear. The contribution of intestinal chemosensitivity and hormones (eg, GLP- 1) to postprandial symptoms is not understood. Our primary aims were to compare gastric emptying, intestinal chemosensitivity, and hormonal responses to duodenal lipid perfusion and evaluate the…
		1		1		1			Biddle, D. J., et al. (2016). "The comparative associations of objective and subjective sleep disturbance with cognitive function in older men with comorbid depression and insomnia." Journal of Sleep Research 25: 183.
										Objectives: It is unknown whether among clinically depressed individuals with insomnia, poor objective and subjective sleep quality are differentially associated with poorer cognitive function. This may have implications for diagnostic procedures and treatment. Methods: The sample consisted of 87 men aged 50 years and older, with comorbid depression and insomnia. The association of selfreported i…
	1			1		1	1		Birk, J. L., et al. (2018). "Association of perseverative thinking duration with subjective stress and ambulatory blood pressure." Psychosomatic Medicine 80(3): A122.
										Background. Perseverative thinking (i.e., the tendency to dwell on negative cognitions about the past or future) has been hypothesized to contribute to risk for hypertension by prolonging the physiological stress response. For example, a predisposition to perseverate is associated with higher blood pressure (BP). Empirical evidence is needed to test the prolongation hypothesis directly at the lev…
	1			1		1	1		Birmingham, W., et al. (2018). "Stress and marriage: Ambivalent relationships, stress and blood pressure." Psychosomatic Medicine 80(3): A12-A13.
										Background. Marital partners can be sources of support and understanding but can also be sources of negativity such as criticism, conflict, and jealousy. Supportive spouses have been associated with better health outcomes, particularly during support seeking while ambivalence relationships are associated with poorer health outcomes. Although ambivalent relationships may demonstrate high levels of…
		1		1		1			Bisby, J. A., et al. (2009). "Acute effects of alcohol on the development of intrusive memories." Psychopharmacology (Berl) 204(4): 655-666.
										RATIONALE: Post-traumatic stress disorder is characterised by repeated intrusive imagery of the traumatic event. Despite alcohol's impairing effect on memory and frequent involvement in real-life trauma, virtually nothing is known of the interaction between alcohol and trauma memory. OBJECTIVE: We aimed to investigate the acute alcohol effects on spontaneous memories following a trauma film as we…
		1		1		1			Bishop, G. D., et al. (2010). "Ethnicity, gender, genotype, and anger as related to nocturnal dipping." Psychophysiology 47(6): 1094-1101.
										Bishop, Pek, and Ngau (2005) found a significant interaction in Singapore between anger and nocturnal dipping among Indians but not Chinese and Malays. The current study examines the role of 5-HTTLPR genotype in this relationship. Two hundred thirty-one undergraduates participated in up to 4 days of 24-h ambulatory monitoring, completed the State-Trait Anger Expression Inventory, and provided blo…
		1		1		1			Bishop, G. D., et al. (2005). "Ethnicity, sex, trait anger, and nocturnal blood pressure decline." Psychophysiology 42(3): 290-297.
										This study examined the relationship of trait anger to nocturnal blood pressure decline among Singaporean young adults. One hundred forty-nine participants (51 Chinese, 51 Malays, 47 Indians, 49.7% men) participated in 24-h ambulatory monitoring for blood pressure and hemodynamic measures. Significant interactions were obtained between ethnicity and trait anger for systolic blood pressure and mea…
		1		1		1			Blaauw, F. J., et al. (2016). "Let's get Physiqual - An intuitive and generic method to combine sensor technology with ecological momentary assessments." Journal of Biomedical Informatics 63: 141-149.
										The emergence of wearables and smartwatches is making sensors a ubiquitous technology to measure daily rhythms in physiological measures, such as movement and heart rate. An integration of sensor data from wearables and self-report questionnaire data about cognition, behaviors, and emotions can provide new insights into the interaction of mental and physiological processes in daily life. Hitherto…
		1		1		1			Black, K., et al. (2018). "LOW ENERGY AVAILABILITY, PLASMA LIPIDS, AND HORMONAL PROFILES OF RECREATIONAL ATHLETES." J Strength Cond Res 32(10): 2816-2824.
										It has been postulated that low energy availability (LEA) impacts bone health, hormonal concentrations, and cardiovascular function. This study describes the lipid levels, hormonal profiles, and nutrient intakes of recreationally active adults at risk of LEA compared with those not at risk. Thirty-eight women who meet or exceed the New Zealand guidelines for physical activity participated. Each p…
		1		1		1			Blackwell, T., et al. (2015). "Rest-activity patterns and their relation to falls and fractures in older men: The osteoporotic fractures in men (MrOS) study." Journal of Bone and Mineral Research 30.
										Rest-activity levels follow a diurnal pattern in humans, and deficits in these patterns have been associated with increased risk of mortality and cardiovascular disease in older adults. The relation between rest-activity patterns and risk of falls and fractures has not been evaluated. MrOS is a prospective cohort study of 5,994 ambulatory men free of bilateral hip replacements, aged =65 years at …
	1		1		1				Blasche, G. W., et al. (2012). "Travel-related change of residence leads to a transitory stress reaction in humans." J Travel Med 19(4): 243-249.
										OBJECTIVE: It is well known that animals show a stress response when confronted with a novel environment. The aim of the this study was to investigate whether humans show a similar response by studying the reaction to a travel-related transitory change of residence. METHOD: Forty-eight individuals (32 women, 16 men, age 40-83 years) traveling to a health resort approximately 120 km from their hom…
		1		1		1			Blechert, J., et al. (2016). "ANSLAB: Integrated multichannel peripheral biosignal processing in psychophysiological science." Behav Res Methods 48(4): 1528-1545.
										Psychophysiological science employs a large variety of signals from the human body that index the activity of the peripheral nervous system. This allows for studying interactions of psychological and physiological processes that are relevant for understanding cognition, emotion, and psychopathology. The multidimensional nature of the data and the interactions between different physiological signa…
	1		1		1				Blumenthal, J. A., et al. (1995). "Mental stress-induced ischemia in the laboratory and ambulatory ischemia during daily life. Association and hemodynamic features." Circulation 92(8): 2102-2108.
										BACKGROUND: The purpose of this study was to determine the correspondence of mental stress-induced ischemia in the laboratory with ambulatory ischemia and to assess the relationship between hemodynamic responses to mental stress and the occurrence of ischemia. Although exercise testing is usually used to elicit myocardial ischemia, ischemia during daily life usually occurs at relatively low heart…
	1			1		1	1		Bodin, F., et al. (2016). "Cigarette smoking reduces high frequency heart rate variability: An ecological momentary assessment study." Psychosomatic Medicine 78(3): A46-A47.
										Objective: Evidence from both laboratory and observational studies suggest that acute and chronic smoking leads to reduced HF-HRV, a measure of vagal regulation of the heart. However, observational studies are limited by their reliance on self-selection biases and laboratory studies lack ecological validity. Therefore, we utilized an ecological momentary assessment (EMA) strategy to study the eff…
		1		1		1			Boisclair Demarble, J., et al. (2014). "The relation between hostility and concurrent levels of inflammation is sex, age, and measure dependent." J Psychosom Res 76(5): 384-393.
										BACKGROUND AND OBJECTIVE: Hostility may be associated with greater systemic inflammation. However, contradictory evidence exists. Certain individuals or dimensions of hostility may be more susceptible to these effects. Main and interactive effects of hostility with sex and/or age were evaluated on markers of inflammation, independently of traditional risk factors for coronary artery disease. METH…
		1		1		1			Bolger, N., et al. (2003). "Diary methods: Capturing life as it is lived." Annual Review of Psychology 54: 579-616.
										In diary studies, people provide frequent reports on the events and experiences of their daily lives. These reports capture the particulars of experience in a way that is not possible using traditional designs. We review the types of research questions that diary methods are best equipped to answer, the main designs that can be used, current technology for obtaining diary reports, and appropriate…
		1		1		1			Bonaduce, D., et al. (1991). "Prevalence and prognostic significance of silent myocardial ischaemia detected by exercise test and continuous ECG monitoring after acute myocardial infarction." Eur Heart J 12(2): 186-193.
										The incidence and prognostic significance of silent myocardial ischaemia in 165 patients who survived a first acute myocardial infarction were assessed by means of maximal exercise stress test and 24 h continuous ECG monitoring performed before discharge. During the 1 year follow-up period 10 cardiac deaths occurred; moreover seven patients suffered a fatal myocardial re-infarction and 14 develop…
	1		1		1				Bono, J. E., et al. (2013). "BUILDING POSITIVE RESOURCES: EFFECTS OF POSITIVE EVENTS AND POSITIVE REFLECTION ON WORK STRESS AND HEALTH." Academy of Management Journal 56(6): 1601-1627.
										This three-week longitudinal field study with an experimental intervention examines the association between daily events and employee stress and health, with a specific focus on positive events. Results suggest that both naturally occurring positive work events and a positive reflection intervention are associated with reduced stress and improved health, though effects vary across momentary, lagg…
		1		1		1			Boon, D., et al. (2002). "Diagnostic value of simultaneous non-invasive continuous, ambulatory finger blood pressure and electrocardiogram monitoring in a patient with hypertrophic obstructive cardiomyopathy." Blood Press Monit 7(6): 329-333.
										BACKGROUND: The pathophysiology of hypertrophic obstructive cardiomyopathy (HOCM) is complex and heterogeneous, and it may be difficult to disentangle the various pathophysiologic properties leading to complaints. OBJECTIVES: To elucidate the sequence of acute pathophysiologic changes leading to complaints in a patient with HOCM. METHODS: Cardiopres measurements [the combination of non-invasive, …
		1		1		1			Borresen, J. and M. I. Lambert (2009). "The quantification of training load, the training response and the effect on performance." Sports Med 39(9): 779-795.
										Historically, the ability of coaches to prescribe training to achieve optimal athletic performance can be attributed to many years of personal experience. A more modern approach is to adopt scientific methods in the development of optimal training programmes. However, there is not much research in this area, particularly into the quantification of training programmes and their effects on physiolo…
		1		1		1			Bortolotti, M., et al. (1992). "'Oesophageal angina' in patients with angina pectoris: A possible side effect of chronic therapy with nitroderivatives and Ca-antagonists." Italian Journal of Gastroenterology 24(7): 405-408.
										The study was carried out on 18 patients with angina pectoris in whom the usual treatment with nitroderivatives and/or Ca-antagonists did not improve or prevent the angina-like chest pain in the absence of unstable angina. The patients underwent the following oesophageal examinations: X-ray, endoscopy-biopsy, manometry, acid perfusion test and 24-hour oesophageal pH ambulatory monitoring, the lat…
		1		1		1			Bosone, D., et al. (2018). "Effect of flunitrazepam as an oral hypnotic on 24-hour blood pressure in healthy volunteers." Eur J Clin Pharmacol 74(8): 995-1000.
										The present study was carried out in order to assess the effects of chronic administration of flunitrazepam (as an oral hypnotic) on 24-h blood pressure (BP) and heart rate (HR) in healthy young adults. Following a 2-week placebo run-in period, 28 healthy volunteers (13 males and 15 females) between 21 and 30 years were randomized to receive either flunitrazepam 1 mg or placebo (both administered…
	1			1		1	1		Bostock, S., et al. (2011). "Positive emotional style and subjective, cardiovascular and cortisol responses to acute laboratory stress." Psychoneuroendocrinology 36(8): 1175-1183.
										The relationships between positive emotional style and acute salivary cortisol and cardiovascular responses to laboratory stress tasks were examined in 40 young women (mean age = 28.8 years). Positive emotional style (PES) was measured by aggregating daily positive mood rating scales over one week. Negative affect was assessed with the short form Profile of Mood States. Salivary cortisol was meas…
		1		1		1			Boucsein, W. and M. Thum (1997). "Design of work/rest schedules for computer work based on psychophysiological recovery measures." International Journal of Industrial Ergonomics 20(1): 51-57.
										Ambulatory assessment of cardiovascular, electrodermal and electromyographic activity was used to monitor different kinds of strain during eight hours of highly demanding computer work under different work/rest schedules. Eleven patent examiners performed their complex visual display task under two different break regimes in counterbalanced order: 7.5 min break after 50 min work on one day and 15…
		1		1		1			Bourla, A., et al. (2018). "e-PTSD: an overview on how new technologies can improve prediction and assessment of Posttraumatic Stress Disorder (PTSD)." Eur J Psychotraumatol 9(sup1): 1424448.
										Background: New technologies may profoundly change our way of understanding psychiatric disorders including posttraumatic stress disorder (PTSD). Imaging and biomarkers, along with technological and medical informatics developments, might provide an answer regarding at-risk patient's identification. Recent advances in the concept of 'digital phenotype', which refers to the capture of characterist…
	1		1		1				Bowen, K. S., et al. (2014). "The stress-buffering effects of functional social support on ambulatory blood pressure." Health Psychol 33(11): 1440-1443.
										OBJECTIVE: Social support is a reliable predictor of cardiovascular health. According to the buffering hypothesis, stress is 1 mechanism by which support is able to affect physiological processes. However, most of the experimental evidence for the hypothesis comes from laboratory studies. Ambulatory blood pressure (ABP) protocols examine participants in their natural environment, where they are m…
		1		1		1			Brands, B., et al. (2014). "How growth due to infant nutrition influences obesity and later disease risk." Acta Paediatrica 103(6): 578-585.
										Infant nutrition has a major impact on immediate outcomes and long-term health and later disease risks, such as obesity and related disorders, a phenomenon referred to as metabolic programming'. This review discusses the currently postulated hypotheses and mechanisms investigated by the EarlyNutrition project. ConclusionRapid weight gain in the first 2years of life, most notably mediated by diary…
		1		1		1			Brasil, R., et al. (2007). "Association of insulin resistance and nocturnal fall of blood pressure in GH-deficient adults during GH replacement." Journal of Endocrinological Investigation 30(4): 306-312.
										The GH deficiency syndrome in adults is characterized by changes in body composition, metabolic, cardiovascular and psychological profile. Such alterations fit the metabolic syndrome. Changes of blood pressure (BP) levels related to the presence of insulin resistance (IR) may be present in the GH-deficient adult prior to or after therapy with recombinant GH (hGH). The purpose of the study was to …
		1		1		1			Breisblatt, W. M., et al. (1988). "Usefulness of ambulatory radionuclide monitoring of left ventricular function early after acute myocardial infarction for predicting residual myocardial ischemia." American Journal of Cardiology 62(16): 1005-1010.
										Ambulatory radionuclide monitoring of left ventricular function was performed with the nuclear Vest device in 35 patients early after acute myocardial infarction. Patients were evaluated during post-infarction treadmill, other activities that included mental stress and cold pressor challenge, and with stress thallium imaging and cardiac catheterization. Of the 35 patients evaluated, 14 had ischem…
		1		1		1			Breuillac, J. C., et al. (1992). "[Prevalence of atrial arrhythmia in 48 hypertensive patients: research of predictive criteria]." Arch Mal Coeur Vaiss 85(8): 1123-1126.
										UNLABELLED: We studied atrial arrhythmias during a continue prospective work in 48 hypertensive patients referred to the OMS criteria. Hypertension was confirmed by a blood pressure ambulatory monitoring and stress testing blood pressure trend. All cardiovascular drugs were stopped at admission. Patients with associated valvular or coronary artery disease were excluded from analysis. In all patie…
									Breuillac, J. C., et al. (1992). "PREVALENCE OF ATRIAL ARRHYTHMIAS IN 48 HYPERTENSIVE PATIENTS - A PREDICTIVE POSITIVE FACTORS RESEARCH." Archives Des Maladies Du Coeur Et Des Vaisseaux 85(8): 1123-1126.
									DUPLICATE	We studied atrial arrhythmias during a continue prospective work in 48 hypertensive patients refered to the OMS criteria. Hypertension was confirmed by a blood pressure ambulatory monitoring and stress testing blood pressure trend. All cardiovascular drugs were stopped at admission. Patients with associated valvular or coronary artery disease were excluded from analysis. In all patients, we reali…
		1		1		1			Bridge, C. A., et al. (2007). "Heart rate responses to Taekwondo training in experienced practitioners." J Strength Cond Res 21(3): 718-723.
										The purpose of this study was to evaluate the heart rate (HR) responses of specific Taekwondo training activities, practiced by experienced practitioners in a natural training environment. Eight male experienced Taekwondo practitioners, with 3- 13 years (5.4 +/- 3.2 years) experience took part in a 5-day Taekwondo training camp. Continuous HR measures were recorded at 5-second intervals during 6 …
		1		1		1			Brindle, R. C., et al. (2018). "The Relationship Between Childhood Trauma and Poor Sleep Health in Adulthood." Psychosomatic Medicine 80(2): 200-207.
										Objective Childhood trauma has been related to adverse behavioral, mental, and health outcomes later in life. Sleep may be a potential mechanism through which childhood trauma is related to adverse health. The current retrospective study aimed to characterize the relationship between childhood trauma exposure and sleep health, a novel multidimensional measure of sleep. Methods Participants (N = 1…
		1		1		1			Briones-Buixassa, L., et al. (2015). "Stress and multiple sclerosis: A systematic review considering potential moderating and mediating factors and methods of assessing stress." Health Psychol Open 2(2): 2055102915612271.
										Research about the effects of stress on multiple sclerosis has yielded contradictory results. This study aims to systematically review the evidence focusing on two possible causes: the role of stress assessment and potential moderating and mediating factors. The Web of Knowledge (MEDLINE and Web of Science), Scopus, and PsycINFO databases were searched for relevant articles published from 1900 th…
		1		1		1			Britton, W. B., et al. (2010). "Polysomnographic and Subjective Profiles of Sleep Continuity Before and After Mindfulness-Based Cognitive Therapy in Partially Remitted Depression." Psychosomatic Medicine 72(6): 539-548.
										Objectives: To examine whether mindfulness meditation (MM) was associated with changes in objectively measured polysomnographic (PSG) sleep profiles and to relate changes in PSG sleep to subjectively reported changes in sleep and depression within the context of a randomized controlled trial. Previous studies have indicated that mindfulness and other forms of meditation training are associated wi…
		1	1		1		1		Brody, S. (2006). "Blood pressure reactivity to stress is better for people who recently had penile-vaginal intercourse than for people who had other or no sexual activity." Biol Psychol 71(2): 214-222.
										Penile-vaginal intercourse (PVI) but not other sexual behavior is associated with better psychological and physiological function. I examined the relationship of sexual behavior patterns to blood pressure (BP) and its reactivity to stress (public speaking and verbal arithmetic). For a fortnight, 24 women and 22 men used daily diaries to record PVI, masturbation, and partnered sexual behavior in t…
		1		1		1			Brondolo, E., et al. (2008). "Perceived racism and negative affect: Analyses of trait and state measures of affect in a community sample." Journal of Social and Clinical Psychology 27(2): 150-173.
										Racism is a significant psychosocial stressor that is hypothesized to have negative psychological and physical health consequences. The Reserve Capacity Model (Gallo & Matthews, 2003) suggests that low socioeconomic status may influence health through its effects on negative affect. We extend this model to study the effects of racism, examining the association of lifetime perceived racism to trai…
		1	1		1		1		Brondolo, E., et al. (1999). "Workday communication and ambulatory blood pressure: Implications for the reactivity hypothesis." Psychophysiology 36(1): 86-94.
										Ambulatory blood pressure monitoring was used to investigate the cardiovascular correlates of naturally occurring interpersonal interactions. Participants were New York City traffic agents, who routinely engage in conflict-prone communication with the public under relatively fixed conditions. Talking with the public, supervisors, or coworkers was associated with levels of systolic and diastolic b…
		1	1		1		1		Brondolo, E., et al. (2008). "Racism and ambulatory blood pressure in a community sample." Psychosom Med 70(1): 49-56.
										OBJECTIVE: Racism has been identified as a psychosocial stressor that may contribute to disparities in the prevalence of cardiovascular disease. The goal of the present article was to investigate the relationship of perceived racism to ambulatory blood pressure (ABP) in a sample of American-born Blacks and Latinos. METHODS: Participants included English-speaking Black or Latino(a) adults between …
		1		1		1			Brondolo, E. and M. Pencille (2012). "Evening anger mediates the relationship of perceived racism to nocturnal blood pressure." Psychosomatic Medicine 74(3): A90.
										Elevated nocturnal blood pressure is associated with increased risk for cardiovascular disease. Perceived racism/ethnic discrimination has been positively associated with nocturnal blood pressure in 5 of 6 studies of adult samples. However, the mechanisms explaining this relationship are not well understood. The aim of this study is to test the hypothesis that evening levels of negative mood medi…
	1		1		1				Brondolo, E., et al. (2003). "Hostility, interpersonal interactions, and ambulatory blood pressure." Psychosom Med 65(6): 1003-1011.
										OBJECTIVE: This study examined aspects of the transactional model of hostility and health by investigating relationships among hostility, interpersonal interactions, and ambulatory blood pressure in a healthy community sample. MATERIALS AND METHODS: Participants included 65 female and 39 male healthy adults between the ages of 18 and 46 years. Ambulatory blood pressure (ABP) and diary data on moo…
		1		1		1			Brooks, B. R., et al. (2009). "Double-blind, placebo-controlled study of AVP-923 for pseudobulbar affect." Annals of Neurology 66: S67.
										Background: Pseudobulbar affect (PBA) is a neurological condition characterized by involuntary outbursts of laughter/ crying that are exaggerated or incongruent with the underlying emotional state, causing embarrassment and distress. It is associated with a number of neurologic disorders including amyotrophic lateral sclerosis (ALS) and multiple sclerosis (MS). AVP-923 is a combination of dextrom…
	1			1		1	1		Brosschot, J. F., et al. (2016). "When thoughts can break your heart: Mechanisms linking perseverative cognition to health risk." Psychosomatic Medicine 78(3): A12.
										Perseverative cognition is defined as the repetitive or sustained activation of cognitive representations of past stressful events or feared events in the future, is extremely common and even at non-clinical levels it causes a “fight-or-flight” action tendency, followed by a cascade of biological events, starting in the brain and ending as peripheral stress responses such as increases in heart ac…
	1		1		1				Brosschot, J. F., et al. (2002). Prolonged autonomic activation, perseverative negative cognition, and daily stressors. Psycho-Neuro-Endocrino-Immunology. T. Sivik, D. Byrne, D. R. Lipsitt, G. N. Christodoulou and H. Dienstfrey. 1241: 329-336.
										Prolonged activation is believed to be a key factor mediating between stress and later disease outcomes. However, few studies have directly addressed the psychological factors that cause prolonged activation. We propose that perseverative negative cognition is such a factor; perseverative cognition (PC) was associated with enhanced autonomic activation and negative health outcomes in other studie…
	1		1		1				Brosschot, J. F., et al. (2007). "Daily worry is related to low heart rate variability during waking and the subsequent nocturnal sleep period." Int J Psychophysiol 63(1): 39-47.
										Stress and anxiety are risk factors for cardiovascular (CV) disease. Worry might be a mediator of their risks by prolonging their cognitive representation and concomitant CV activity. We hypothesized that daily stressors and worry, and trait anxiety and trait worry would be associated with high heart rate (HR) and low heart rate variability (HRV) during waking and the subsequent nocturnal sleep p…
		1		1		1			Broudy, R., et al. (2007). "Perceived ethnic discrimination in relation to daily moods and negative social interactions." Journal of Behavioral Medicine 30(1): 31-43.
										Ethnic discrimination experienced in an interpersonal context has been identified as a stressor contributing to racial disparities in health. Exposure to racism may influence the way people view their ongoing experiences, making it more likely that individuals will appraise new situations as threatening and harmful, adding to their overall stress burden. A multiethnic sample of 113 adults complet…
	1			1		1	1		Brouwer, A. M., et al. (2018). Monitoring Mental State During Real Life Office Work. Symbiotic Interaction, Symbiotic 2017. J. Ham, A. Spagnolli, B. Blankertz, L. Gamberini and G. Jacucci. 10727: 18-29.
										Monitoring an individual's mental state using unobtrusively measured signals is regarded as an essential element in symbiotic human-machine systems. However, it is not straightforward to model the relation between mental state and such signals in real life, without resorting to (unnatural) emotion induction. We recorded heart rate, facial expression and computer activity of nineteen participants …
	1		1		1				Brown, D. E., et al. (1998). "Comparison of factors affecting daily variation of blood pressure in Filipino-American and Caucasian nurses in Hawaii." Am J Phys Anthropol 106(3): 373-383.
										Although several studies have examined differences in daily blood pressure variability between African-American and Caucasian groups in the United States, little is known about the blood pressure variation of other ethnic groups. This study examined the effects of emotional state, setting, posture, and ethnicity on the ambulatory blood pressure of female health care workers (nurses and nurse's ai…
		1		1		1			Brown, D. E., et al. (2011). "Relationship between hot flashes and ambulatory blood pressure: the Hilo women's health study." Psychosom Med 73(2): 166-172.
										OBJECTIVES: To examine ambulatory blood pressure (BP) differences between women who report hot flashes (HFs) and those who do not, and to observe whether an objectively measured HF is associated with transient changes in BP. HFs have been associated with elevated BP, but studies have not examined the relationship between objectively measured HFs and blood pressure during normal daily activities. …
		1		1		1			Brown, D. E., et al. (2009). "Hot flashes precede transient elevated ambulatory systolic blood pressure: The Hilo women's health study." Menopause 16(6): 1244.
										Objective: Several studies have reported that women at mid-life who report experiencing hot flashes (HFs) average higher mean blood pressure (BP) than women who do not report HFs. Little is known about the relation between BP and HFs that have been measured objectively by skin conductance during normal daily life, nor is the causal relationship, if any, between BP and HF fully understood. Accordi…
	1			1	1		1		Brown, D. E., et al. (2010). "Japanese-Americans show enhanced blood pressure responsiveness compared to European Americans when reporting negative moods: The Hilo women's health study." Am J Phys Anthropol 141: 73.
										Women of Japanese-American (JA, N=46) or European-American (EA, N=88) ethnicity aged between 45-55 years participated in a 24-hour ambulatory blood pressure (BP) monitoring study. During waking hours diaries were used in which mood was reported every 20 minutes at the time of BP measurement. BP was converted into z-scores for each individual. There were no significant ethnic differences in the fr…
	1			1		1	1		Bruehl, S., et al. (2012). "Associations between daily chronic pain intensity, daily anger expression, and trait anger expressiveness: An ecological momentary assessment study." Pain 153(12): 2352-2358.
										Links between elevated trait anger expressiveness (anger-out) and greater chronic pain intensity are well documented, but pain-related effects of expressive behaviors actually used to regulate anger when it is experienced have been little explored. This study used ecological momentary assessment methods to explore prospective associations between daily behavioral anger expression and daily chroni…
		1		1		1			Brumbaugh, C. C., et al. (2013). "Physiological correlates of the big 5: autonomic responses to video presentations." Appl Psychophysiol Biofeedback 38(4): 293-301.
										Personality's link to emotional experience has been demonstrated, but specific biological responses to emotion as a function of personality have not been well-established. Here, the association between personality and physiological responses (heart rate, skin conductance, and respiration) to emotional videos was assessed. One-hundred sixty-nine participants self-reported on their Big 5 personalit…
		1		1		1			Buchan, D. S., et al. (2010). "The influence of a high intensity physical activity intervention on a selection of health related outcomes: an ecological approach." BMC Public Health 10: 8.
										BACKGROUND: Cardiovascular disease (CVD) is the main cause of mortality throughout the world. With accumulating evidence suggesting that CVD has its origins in childhood, it is unsurprising that research into obesity prevalence within school aged youth is burgeoning. Within this study our primary objective will be to examine whether high intensity interval training (HIT) improves the CVD risk pro…
		1		1		1			Buckles, D., et al. (2004). "Advances in ambulatory monitoring: regulatory considerations." J Electrocardiol 37 Suppl: 65-67.
										Conventional ambulatory electrocardiogram (ECG) (Holter) monitoring involves 2 or 3 surface leads recorded with electrode positions and signal characteristics that are different from diagnostic quality 12-lead ECGs due to the limitations imposed by technology on the ambulatory recorders. The rapid pace of technological development for medical devices, particularly electrocardiography, has now ena…
	1		1		1				Buckley, T. C., et al. (2004). "Twenty-four-hour ambulatory assessment of heart rate and blood pressure in chronic PTSD and non-PTSD veterans." J Trauma Stress 17(2): 163-171.
										This study examined 24-hr levels of ambulatory heart rate (HR) and blood pressure (BP) in 2 groups of male veterans: 19 with chronic posttraumatic stress disorder (PTSD) and 17 who never met criteria for PTSD. The relationships between diagnostic status, basal cardiovascular activity, and cardiovascular reactivity to stress were examined. Hierarchical linear modeling analyses revealed that the PT…
		1		1		1			Buckman, J. F., et al. (2018). "The Translational Value of Psychophysiology Methods and Mechanisms: Multilevel, Dynamic, Personalized." Journal of Studies on Alcohol and Drugs 79(2): 229-238.
										Objective: It has been nearly 15 years since Kazdin and Nock published methodological and research recommendations for understanding mechanisms of change in child and adolescent therapy. Their arguments and enthusiasm for research on mechanisms of behavior change (MOBCs) resonated across disciplines and disorders, as it shined a light on the crucial importance of understanding how and for whom tr…
		1		1		1			Bulat, B. G. and V. P. Nadezhda (2012). "PROJECT OF WRESTLER'S SPORTS DIARY." Tomsk State University Journal(356): 153-+.
										Health is the major and most important human need. It determines not only the absence of disease or infirmity, but also ability to work and ensuring the harmonious development of personality, physical state, mental and social well-being. Health preservation and maintenance of high performance of athletes is possible when the physical and psycho-emotional loads correspond to their adaptive ability…
		1		1		1			Bull, L. E., et al. (2015). "An Informant Report Behavior Diary for Measuring Temper Outbursts in an Intervention Setting." Journal of Developmental and Physical Disabilities 27(4): 489-504.
										Temper outbursts are associated with several psychological disorders and comprise a high priority for intervention. However, the low frequency of outbursts presents a challenge for valid measurement. In the present study an informant report behavior diary for measuring temper outbursts was developed and its validity assessed in a case series. Caregivers of 12 individuals with the neurodevelopment…
		1		1		1			Bull, L. E., et al. (2017). "Signalling changes to individuals who show resistance to change can reduce challenging behaviour." Journal of Behavior Therapy and Experimental Psychiatry 54: 58-70.
										Background & objectives: Several neurodevelopmental disorders are associated with resistance to change and challenging behaviours - including temper outbursts that ensue following changes to routines, plans or expectations (here, collectively: expectations). Here, a change signalling intervention was tested for proof of concept and potential practical effectiveness. Methods: Twelve individuals wi…
		1		1		1			Burckhardt, D., et al. (1990). "[Clinical presentation and diagnosis of coronary heart disease]." Schweiz Rundsch Med Prax 79(10): 259-266.
										Coronary artery disease may present as silent ischemia, chronic typical angina pectoris, unstable angina, Prinzmetal angina, acute myocardial infarction, and sudden cardiac death. These manifestations can usually be differentiated by the clinical history. Each of them has its own pathophysiology and, accordingly, therapy and prognosis are different. Myocardial ischemia is common to all of the man…
		1		1		1			Burg, M. M., et al. (2004). "Psychological traits and emotion-triggering of ICD shock-terminated arrhythmias." Psychosomatic Medicine 66(6): 898-902.
										Objective: We have previously reported on the triggering of arrhythmia and hence, implanted cardioverter-defibrillators (ICD) shock by strong emotion. The purpose of the present study was to examine whether concordant psychological traits distinguish patients who experience emotion-triggered ICD shock. Methods: Two hundred forty ICD patients completed the Speilberger Trait Anxiety and Anger Inven…
	1			1		1	1		Burg, M. M., et al. (2017). "Does Stress Result in You Exercising Less? Or Does Exercising Result in You Being Less Stressed? Or Is It Both? Testing the Bi-directional Stress-Exercise Association at the Group and Person (N of 1) Level." Annals of Behavioral Medicine 51(6): 799-809.
										Psychosocial stress contributes to heart disease in part by adversely affecting maintenance of health behaviors, while exercise can reduce stress. Assessing the bi-directional relationship between stress and exercise has been limited by lack of real-time data and theoretical and statistical models. This lack may hinder efforts to promote exercise maintenance. We test the bi-directional relationsh…
		1		1		1			Burr, R. L., et al. (2003). "LOGIT50: A nonlinear transformation of pNN50 with improved statistical properties." J Electrocardiol 36(1): 41-52.
										The traditional time domain heart rate variability index pNN50 is a percentage scale-based measure of large beat-to-beat changes in heart period that may reflect parasympathetic neural activity impinging on the sino-atrial node. However, pNN50 exhibits nonlinear saturation effects near 0% and 100% that may adversely affect its statistical properties. The purpose of this paper is to propose a revi…
		1	1		1		1		Buss, J., et al. (2014). "Associations of ghrelin with eating behaviors, stress, metabolic factors, and telomere length among overweight and obese women: Preliminary evidence of attenuated ghrelin effects in obesity?" Appetite 76: 84-94.
										Ghrelin regulates homeostatic food intake, hedonic eating, and is a mediator in the stress response. In addition, ghrelin has metabolic, cardiovascular, and anti-aging effects. This cross-sectional study examined associations between total plasma ghrelin, caloric intake based on 3 day diet diaries, hedonic eating attitudes, stress-related and metabolic factors, and leukocyte telomere length in ov…
		1		1		1			Bussmann, J. B. J. and R. J. G. van den Berg-Emons (2013). "To total amount of activity .... and beyond: perspectives on measuring physical behavior." Frontiers in Psychology 4.
										The aim of this paper is to describe and discuss some perspectives on definitions, constructs, and outcome parameters of physical behavior. The paper focuses on the following constructs: Physical activity and active lifestyle vs sedentary behavior and sedentary lifestyle; Amount of physical activity vs. amount of walking; Detailed body posture and movement data vs overall physical activity data; …
		1		1		1			Buysse, D. J., et al. (2008). "Relationships between the Pittsburgh Sleep Quality Index (PSQI), Epworth Sleepiness Scale (ESS), and clinical/polysomnographic measures in a community sample." J Clin Sleep Med 4(6): 563-571.
										STUDY OBJECTIVES: 1) To characterize PSQI and ESS scores, and their relationship to each other, in an adult community sample; 2) To determine whether PSQI and ESS scores, in combination with each other, were associated with distinct demographic, clinical, and sleep characteristics. METHODS: The PSQI, ESS, clinical rating scales, sleep diaries, actigraphy, and home polysomnography were collected f…
	1			1	1		1		Byer, K. and E. Brondolo (2016). "Racial and ethnic discrimination, daily anger expression, and ambulatory blood pressure." Psychosomatic Medicine 78(3): A115.
										Racial/ethnic discrimination refers to unfair treatment received because of one's race/ethnicity. Exposure to discrimination has been consistently positively associated with ambulatory blood pressure (ABP). Investigators have suggested that racial discrimination may affect blood pressure, in part, because discrimination elicits anger and influences the expression of anger. In turn these episodes …
	1			1		1	1		Bylsma, L. M., et al. (2011). "Emotional Reactivity to Daily Events in Major and Minor Depression." Journal of Abnormal Psychology 120(1): 155-167.
										Although emotional dysfunction is an important aspect of major depressive disorder (MDD), it has rarely been studied in daily life. Peeters, Nicolson, Berkhof, Delespaul, and deVries (2003) observed a surprising mood-brightening effect when individuals with MDD reported greater reactivity to positive events. To better understand this phenomenon, we conducted a multimethod assessment of emotional …
	1		1		1				Bystritsky, A., et al. (1995). "Ambulatory monitoring of panic patients during regular activity: a preliminary report." Biol Psychiatry 38(10): 684-689.
										Ten patients with panic disorder and 10 matched control subjects were compared as to their blood pressure and heart rate during regular daily activity. Physiological responses were monitored by ambulatory recorder, and subjective reports of mood were collected. Data were analyzed controlling for activity and stress level of the subjects. Diastolic blood pressure emerged as a possible discriminato…
		1		1		1			Cain, A. E., et al. (2009). "Ecological momentary assessment in aging research: A critical review." Journal of Psychiatric Research 43(11): 987-996.
										Ecological momentary assessment (EMA) gathers respondent data on affective, behavioral, and contextual experiences as close in time to those experiences as possible. Potential advantages of EMA in aging research include reducing memory biases and gathering intra-individual data, yet there is little understanding about implementation. The goal of this critical review was to assess the feasibility …
		1		1		1			Cain, K. C., et al. (2013). "Exploring the use of physiological measures to identify irritable bowel syndrome subtypes." Neurogastroenterology and Motility 25: 7.
										Background: Various mechanisms have been proposed for irritable bowel syndrome (IBS), including alterations in gastrointestinal (GI) permeability and/or immune function, autonomic nervous system (ANS) dysfunction, and genetic susceptibility to stress. We conjecture that different etiologies apply to different individuals, and the challenge is to identify the relevant subtypes. In an attempt to id…
	1		1		1				Campbell, T. G., et al. (2016). "An exploratory study of the relationship between psychosocial hazard and ambulatory physiological response in higher education employees." International Journal of Workplace Health Management 9(3): 360-374.
										Purpose-As exposure to psychosocial hazard at work represents a substantial risk factor for employee health in many modern occupations, being able to accurately assess how employees cope with their working environment is crucial. The workplace is generally accepted as being a dynamic environment, therefore, consideration should be given to the interaction between employees and the acute environme…
	1		1		1				Campbell, T. S., et al. (2006). "Asthma self-efficacy, high frequency heart rate variability, and airflow obstruction during negative affect in daily life." Int J Psychophysiol 62(1): 109-114.
										BACKGROUND: Emotional stress has been considered an important asthma trigger for years, though the mechanisms by which stress may exacerbate asthma remain poorly understood. The stress-asthma morbidity association could occur through cognitive-behavioral pathways, such as decreased asthma self-efficacy and disorganized self-care, or through the more direct physiological effects of stress on auton…
		1		1		1			Campeanu, A., et al. (2015). "Effect of allopurinol on serum uric acid and platelet aggregation in patients with essential arterial hypertension." European Heart Journal 36: 1102.
										Background: High serum uric acid (SUA) level promotes platelet (PLT) aggregation (Agg), essential in cardiovascular disease (CVD) development and progression. Allopurinol (ALLO) has beneficial effects in CVD, but its acting mechanisms are not well known and a possible effect on PLT function has not been studied. Purpose: The aim of the study was to assess the effects of ALLO on PLT Agg in relatio…
		1		1		1			Canedo, M. I., et al. (1980). "Rhythm disturbances in hypertrophic cardiomyopathy: Prevalence, relation to symptoms and management." American Journal of Cardiology 45(4): 848-855.
										The prevalence of arrhythmias, associated symptoms and the effect of antiarrhythmic therapy were studied in 33 patients with hypertrophic obstructive cardiomyopathy (mean follow-up period 4.7 years). Arrhythmias were found in 29 patients (88 percent) and were potentially life-threatening in 13 (39 percent). Most patients had more than one type of arrhythmia. All patients were symptomatic at initi…
		1		1		1			Canoy, D., et al. (2005). "Plasma ascorbic acid concentrations and fat distribution in 19068 British men and women in the European Prospective Investigation into Cancer and Nutrition Norfolk cohort study." American Journal of Clinical Nutrition 82(6): 1203-1209.
										Background: Antioxidants, such as ascorbic acid, play a role in scavenging free radicals to protect against oxidative endothelial damage. Excess fat may promote fatty acid oxidation and increase free radical concentrations, which could result in increased antioxidant use. Whether plasma ascorbic acid concentrations are associated with fat distribution remains unclear. Objective: Our aim was to ex…
		1		1		1			Cantillon, D. J. (2013). "Evaluation and management of premature ventricular complexes." Cleve Clin J Med 80(6): 377-387.
										Premature ventricular complexes (PVCs) are a common cause of palpitations. Related symptoms include difficulty breathing, chest pain, fatigue, and dizziness. PVCs are also commonly detected incidentally on electrocardiography, outpatient ambulatory monitoring, and inpatient telemetry. Treatment goals include palliating symptoms, restoring cardiac function if affected, and preventing progression t…
		1		1		1			Cantwell, J. D. (1981). "Rhythms of Runners." Phys Sportsmed 9(3): 69-180.
										In brief: The author describes symptoms, diagnostic tests, and follow-up treatment and advice for 12 cases to illustrate cardiac rhythm problems in runners. After deciding if the disturbance is abnormal or merely a variant of normal that can occur in an athletic person, the physician should search for associated underlying cardiac disorders such as hypertrophic obstructive cardiomyopathy, mitral …
		1		1		1			Cantwell, J. D. (1985). "The athlete's heart." Compr Ther 11(3): 26-38.
										Exercise training has an effect on myocardial metabolism and the coronary vasculature. Alterations in the autonomic nervous system tone appear to account for the bradycardia often seen in athletes. Cardiomyopathy is the main threat to health and life in the young competitive athlete. For the older jogger or marathoner, coronary disease is the most common cause of a sudden cardiac catastrophe. A t…
		1		1		1			Carayannopoulos, A. G., et al. (2017). "Use of accelerometry as an educational tool for spinal cord stimulation." Neuromodulation 20(7): e142.
										Introduction: An accelerometer measures speed, tilting motion, and orientation. The Medtronic RestoreSensor® neurostimulator contains an accelerome-ter within the implanted pulse generator. This capability was added because many patients experience uncomfortable variations in stimulation amplitude with positional changes. Previously, a remote programmer was required to adjust amplitude to avoid u…
	1		1		1				Cardillo, C., et al. (1996). "Relation of stress testing and ambulatory blood pressure to hypertensive cardiac damage." American Journal of Hypertension 9(2): 162-170.
										In essential hypertension, the severity of cardiovascular damage is only weakly related to clinic blood pressure (BP), whereas a better relationship seems to exist with BP recorded during stressful situations. The present study compared BP levels measured during laboratory stress testing and 24-h ambulatory monitoring with regard to their relationship with cardiac end-organ involvement. BP record…
	1		1		1				Carels, R. A., et al. (2000). "Emotional responsivity during daily life: relationship to psychosocial functioning and ambulatory blood pressure." Int J Psychophysiol 36(1): 25-33.
										Emotional responsivity refers to acute changes in affective states. This study examined the relationship of emotional responsivity during daily life with ambulatory blood pressure (ABP) and psychosocial functioning. Subjects were 162 employed men and women, aged 25-45 years. Subjects underwent 24-h ABP monitoring in which they completed a behavioral diary with each cuff inflation. On a separate d…
	1		1		1				Carels, R. A., et al. (2003). "The association between emotional upset and cardiac arrhythmia during daily life." Journal of Consulting and Clinical Psychology 71(3): 613-618.
										Ventricular arrhythmia exhibits considerable within-subject variability that cannot be attributed to clinical status alone. This investigation examined the extent to which cardiac arrhythmia was associated with psychological and physical factors assessed during the hour preceding arrhythmic or nonarrhythmic activity. Approximately twice hourly, 46 patients randomly completed a diary assessing moo…
		1		1		1			Carletti, C., et al. (2019). "Age-Related Trends in the Diet of An Infant's Cohort in the Northeast of Italy from Six to Twelve Months of Age." Nutrients 11(2).
										Complementary feeding is recognized as an important predictor of health later in life and is likely to affect the development of food preferences. This paper describes age-related trends in terms of energy, nutrients intake and dietary habits of an Italian infant sub cohort (n = 152), enrolled in Trieste. Infant dietary data, collected using a food diary at 6, 9 and 12 months of age, were used to…
		1		1		1			Carlson, C. R., et al. (1989). "The assessment of emotional reactivity: A scale development and validation study." Journal of Psychopathology and Behavioral Assessment 11(4): 313-325.
										The present paper describes the development of a scale to measure emotional reactivity. The Emotional Assessment Scale (EAS) consists of 24 emotion descriptors. Subjects rated the intensity of emotion on a 10-cm visual analogue scale. The first study evaluated psychometric properties of the scale by administering the EAS, Profile of Mood States, State-Trait Anxiety Inventory, and Beck Depression …
		1		1		1			Carmona, J., et al. (1993). "Paroxysmal atrial fibrillation and flutter and "occult" arterial hypertension. The importance of the ambulatory monitoring of the blood pressure. Apropos 2 cases." Rev Port Cardiol 12(10): 865-870, 806.
										The authors describe two hypertensive patients with paroxysmal auricular flutter or fibrillation. The arterial hypertension was suspected because of a hypertensive response in a treadmill stress test, confirmed by a 24-hour blood pressure ambulatory monitoring and there was no damage in target organs. They focus that auricular flutter/fibrillation may be related to "occult hypertension".
	1		1		1				Carpenter, J. S., et al. (2005). "Is sternal skin conductance monitoring a valid measure of hot flash intensity or distress?" Menopause 12(5): 512-519.
										OBJECTIVE: To examine the validity of using sternal skin conductance monitoring as a measure of hot flash intensity and hot flash distress. DESIGN: Descriptive, prospective, longitudinal data from the 2-week baseline of a larger hot flash intervention study; 73 breast cancer survivors with daily hot flashes wore a hot flash monitor and completed a hot flash diary during two 24-hour assessment per…
		1		1		1			Carpenter, J. S. and K. L. Rand (2008). "Modeling the hot flash experience in breast cancer survivors." Menopause 15(3): 469-475.
										OBJECTIVE: To evaluate relationships among different measures of hot flashes, perceived hot flash interference, and associated outcomes (positive affect, negative affect) while controlling potential covariates. DESIGN: Breast cancer survivors (N=236) provided demographic data, objective hot flash frequency data via sternal skin conductance monitoring, prospective diary-based hot flash frequency a…
		1		1		1			Carpenter, R. W., et al. (2017). "Elevated rate of alcohol consumption in borderline personality disorder patients in daily life." Psychopharmacology 234(22): 3395-3406.
										Borderline personality disorder (BPD) is highly associated with alcohol use disorder, but little is known about how BPD individuals consume alcohol or the immediate effects of their consumption. There is therefore a need for research investigating drinking behavior in BPD. The current study examined rate of alcohol consumption in BPD (N = 54) and community individuals (COM; N = 59) within ecologi…
	1			1	1		1		Carrasco, J., et al. (2017). "Stress correlates in bipolar I disorder: An ecological momentary assessment study." Neuropsychopharmacology 43: S113.
										Background: Bipolar disorder (BD) is characterized by mood shifts potentially triggered by stressful daily life events. Research has been hampered by use of retrospective selfreport over weeks, which is susceptible to bias and does not measure daily stress variability. To address this, we measured daily stress over a two-week period using ecological momentary assessment in those with and without …
		1		1		1			Carrette, E., et al. (2008). "A pilot trial with modified Atkins' diet in adult patients with refractory epilepsy." Clin Neurol Neurosurg 110(8): 797-803.
										OBJECTIVES: At Ghent University Hospital, the feasibility and efficacy of the modified Atkins' diet was evaluated in adult patients with refractory epilepsy. The Atkins' diet restricts carbohydrate intake and was originally designed for weight loss. PATIENTS AND METHODS: During a 6-month trial period, a carbohydrate restriction of 20 g/day was in place. During a 36 h hospital admission, patients …
	1			1		1	1		Caserta, M. T., et al. (2011). "Associations among depression, perceived self-efficacy, and immune function and health in preadolescent children." Development and Psychopathology 23(4): 1139-1147.
										Experimental animal studies and adult research consistently show that stress exposure and/or psychological symptoms are associated with poorer health and immune functioning. The application to children is not yet clear, however, and we lack developmental models for studies in this area. The objective of this paper was to test the hypothesis that self-reported self-efficacy and depression, two mar…
		1		1		1			Cassels, B. M. (1991). "An instrument to monitor physiological and environmental parameters associated with heat stress on an ambulatory subject." Australas Phys Eng Sci Med 14(2): 103-111.
										This paper outlines the development and construction of an instrument for use on an ambulatory subject which monitors selected physiological and environmental parameters that are a reflection of the degree of physiological strain associated with heat stress. The resulting instrument is rugged, reliable, and uses existing practical technology for in-the-field ambulatory monitoring, and provides mi…
		1		1		1			Cavazzini, D., et al. (1995). "EFFECT OF ACUTE AND LONG-TERM ADMINISTRATION OF RAMIPRIL ON CIRCADIAN-RHYTHM OF BLOOD-PRESSURE IN ESSENTIAL-HYPERTENSION." Advances in Therapy 12(1): 11-21.
										Ambulatory monitoring was used to evaluate the antihypertensive efficacy and effect on circadian rhythms of blood pressure and heart rate of a single dose and long-term administration of ramipril in 20 patients with mild to moderate essential hypertension. Patients initially were randomized to receive either placebo or a single 5-mg dose of ramipril, followed 1 week later by 5 mg of ramipril dail…
		1		1		1			Cavelaars, M., et al. (2002). "Determinants of ambulatory blood pressure response to physical activity." Journal of Hypertension 20(10): 2009-2015.
										Objectives Previous studies reported that the association between physical activity, measured with a wrist-worn accelerometer, and ambulatory blood pressure is rather weak and that the inter-individual variation in the degree of association is high. The aim of the present study was to quantify the responses of ambulatory blood pressure (BP) and heart rate (HR) to physical activity, and to determi…
		1		1		1			Cerruto, M. A., et al. (2016). "Effectiveness of sacral neuromodulation in the management of refractory bladder pain syndrome." Neurourol Urodyn 35: S28-S29.
										INTRODUCTION AND AIM OF THE STUDY Bladder Pain Syndrome (BPS) is a complex, under-diagnosed invalidating pathology. It is difficult to estimate BPS prevalence, because this condition is underestimated. A survey estimated the prevalence of BPS symptoms among adult females in the USA to be 7% [1], whereas Chronic Pelvic Pain symptoms show an incidence overlapping to migraine, asthma and lumbago [2]…
		1		1		1			Chalasani, N., et al. (2004). "Systemic levels of lipid peroxidation and its metabolic and dietary correlates in patients with nonalcoholic steatohepatitis." Am J Gastroenterol 99(8): 1497-1502.
										BACKGROUND AND AIM: Products of systemic lipid peroxidation are important in the pathogenesis of cardiovascular disease. Subjects with NASH have increased hepatic lipid peroxidation, but it is unknown if they have increased oxidative stress and lipid peroxidation systemically. Therefore, we conducted a study to measure the circulating levels of lipid peroxidation products and their metabolic and …
		1		1		1			Challenor, V. F., et al. (1989). "Slow release nifedipine plus atenolol in chronic stable angina pectoris." Br J Clin Pharmacol 28(5): 509-516.
										1. The effects of adding slow release nifedipine in doses of 20 mg and 40 mg twice daily to atenolol therapy (50 mg twice daily) were assessed in 18 patients with chronic stable angina. 2. The addition of the lower dose of nifedipine to atenolol did not significantly alter the weekly consumption of glyceryl trinitrate or the mean number of anginal attacks as assessed by diary cards. However, 2 h …
		1		1		1			Chambliss, H. O. (2005). "Exercise duration and intensity in a weight-loss program." Clin J Sport Med 15(2): 113-115.
										OBJECTIVE: To examine the effect of duration and frequency of exercise on weight loss and cardiorespiratory fitness in previously sedentary, overweight, women. DESIGN: Randomized, controlled, 4-arm trial of 12-months duration. SETTING: A university-based behavioral weight loss program during the years 2000 and 2001. PARTICIPANTS: Eligibility criteria were: women, 21 to 45 years of age, body mass …
		1		1		1			Chan, K. K. L., et al. (2003). "Nutritional intake and placental size in gestational diabetic pregnancies - a preliminary observation." Placenta 24(10): 985-988.
										A disproportionately large placenta may represent an adaptive response to adverse intrauterine conditions. Both maternal nutritional intake and presence of gestational diabetes (GDM) have been found to affect relative placental growth. As dietary modification is part of the standard management in GDM women, the observed increase in placental size in these women may be partly due to dietary modifi…
		1		1		1			Chappel, C., et al. (2009). "Dyspeptic symptoms and sleep disturbance: A report from a large observational study in low-dose acetylsalicylic acid users." Gastroenterology 136(5): A488.
										BACKGROUND: Low-dose acetylsalicylic acid (LDA) is the mainstay of cardiovascular (CV) risk management, and keeping patients (pts) at high CV risk on such therapy is an important objective. The primary aim of this study was to characterize upper gastrointestinal (GI) symptoms, including dyspeptic symptoms, in pts taking LDA (75-325 mg daily) for CV prevention, and to evaluate the effect of such s…
	1		1		1				Chen, E., et al. (2007). "Interpretations of ambiguous social situations and cardiovascular responses in adolescents." Ann Behav Med 34(1): 26-36.
										BACKGROUND: Previous research has documented effects of ambiguous outcome social situations on individual differences in cardiovascular reactivity in laboratory contexts. PURPOSE: This study tested whether interpretations of ambiguous social situations are associated with daily life cardiovascular responses using ambulatory approaches. METHODS: There were 206 high school adolescents assessed on i…
		1		1		1			Chene, G., et al. (2013). "Female urinary incontinence and intravaginal electrical stimulation: an observational prospective study." European Journal of Obstetrics & Gynecology and Reproductive Biology 170(1): 275-280.
										Objective: To assess the efficacy of intravaginal electrical stimulation in the management of female urinary incontinence. Study design: 359 Women with urinary incontinence (207 with stress incontinence [group A], 33 with urge incontinence [group B] and 119 with mixed urinary incontinence [group C]) were included in this multicenter prospective observational study. Patients were managed by home i…
		1		1		1			Cheung, Y. K. R., et al. (2018). "Acupuncture for urinary incontinence in Chinese women: A randomized controlled trial." Neurourol Urodyn 37: S77-S78.
										HYPOTHESIS / AIMS OF STUDY: To evaluate the effectiveness and quality of life (QoL) of acupuncture on urinary incontinence(UI) in Chinese women. We hypothesized that acupuncture will have additional improvement of UI symptoms and QoL to women who practice pelvic floor exercise (PFE) only. STUDY DESIGN, MATERIALS AND METHODS: A parallel group, single blind, randomized controlled trial was conducte…
		1		1		1			Chiang, J. J., et al. (2015). "Socioeconomic Status, Daily Affective and Social Experiences, and Inflammation During Adolescence." Psychosomatic Medicine 77(3): 256-266.
										Objective To assess the relation between socioeconomic status (SES) and inflammation during adolescence and determine whether daily affective and social experiences across a 15-day period mediate this relation. Methods Adolescents (n = 316) completed daily diary reports of positive affect, negative affect, and negative social interactions for 15 days and provided whole blood spot samples for the …
		1		1		1			Chiang, J. J., et al. (2012). "Negative and competitive social interactions are related to heightened proinflammatory cytokine activity." Proceedings of the National Academy of Sciences of the United States of America 109(6): 1878-1882.
										Research has consistently documented that social relationships influence physical health, a link that may implicate systemic inflammation. We examined whether daily social interactions predict levels of proinflammatory cytokines IL-6 and the soluble receptor for tumor necrosis factor-alpha (sTNF alpha RII) and their reactivity to a social stressor. One-hundred twenty-two healthy young adults comp…
		1		1		1			Chipungu, K. E., et al. (2012). "Exploring the relationship between blunted nocturnal decline and daytime ambulatory blood pressure responses in youth." Psychosomatic Medicine 74(3): A78.
										Blunted nocturnal decline of < 10% in blood pressure (BP) has been established as predictive of cardiovascular risk. Recent adult studies have suggested a relationship exists between blunted BP nocturnal decline and generalized blunted BP responses during the day. With childhood risk factors tracking into adulthood and levels of cardiovascular risk factors increasing in youth, understanding cardi…
		1		1		1			Chirinos, J. A., et al. (2019). "Impact of Diabetes Mellitus on Ventricular Structure, Arterial Stiffness, and Pulsatile Hemodynamics in Heart Failure With Preserved Ejection Fraction." Journal of the American Heart Association 8(4).
										Background-Heterogeneity in the underlying processes that contribute to heart failure with preserved ejection fraction (HFpEF) is increasingly recognized. Diabetes mellitus is a frequent comorbidity in HFpEF, but its impact on left ventricular and arterial structure and function in HFpEF is unknown. Methods and Results-Weassessed the impact of diabetesmellitus on left ventricular cellular and int…
		1		1		1			Choi, E., et al. (2018). "Social Relatedness and Physical Health Are More Strongly Related in Older Than Younger Adults: Findings from the Korean Adult Longitudinal Study." Frontiers in Psychology 9.
										Previous research indicates that social relatedness is beneficial to physical health; however, findings on the relative strength of the relationship between these variables have been inconsistent. The present study employed cross-sectional survey (Study 1) and a daily diary survey (Study 2) to examine the link between social relatedness and physical health by age. Using a representative sample of…
		1		1		1			Choi, J., et al. (2010). "The alteration of autonomic nervous system activity in women with urge urinary incontinence." Urology 76(3): S70-S71.
										Introduction and Objective: Stress urinary incontinence (SUI) and urgency urinary incontinence (UUI) have different mechanisms of action. We believe that changes in autonomic nervous system (ANS) activity may be contributory to UUI, because the lower urinary tract is regulated through the sympathetic and parasympathetic nervous systems. Heart rate variability (HRV) is a tool by which autonomic ne…
		1		1		1			Choi, J. B., et al. (2010). "The relationship between autonomic nervous system activity and detrusor overactivity in women with urinary incontinence." European Urology, Supplements 9(2): 252-253.
										Introduction & Objectives: Stress urinary incontinence (SUI) and urgency urinary incontinence (UUI) have different mechanisms of action. We believe that changes in autonomic nervous system (ANS) activity may be contributory to UUI, because the lower urinary tract is regulated through the sympathetic and parasympathetic nervous systems. Heart rate variability (HRV) is a tool by which autonomic ner…
		1		1		1			Christensen, J. J., et al. (2016). "LDL cholesterol in early pregnancy and offspring cardiovascular disease risk factors." Journal of Clinical Lipidology 10(6): 1369-1378.
										BACKGROUND: Vast amounts of data show associations between maternal obesity, dysglycemia, diabetes, and undernutrition during pregnancy and increased cardiovascular disease risk in offspring. However, elevated maternal LDL cholesterol (LDL-C) in pregnancy and offspring cardiovascular disease (CVD) risk has scarcely been studied. OBJECTIVE: Our objective was to investigate the associations between…
		1		1		1			Chrubasik, S., et al. (2007). "Comparison of different methods of blood pressure measurements." Blood Press Monit 12(3): 157-166.
										OBJECTIVE: To compare different methods of measuring and averaging blood pressure readings, and see how they affect classification of patients as normotensive or hypertensive. METHODS: The comparisons were made in up to 145 suitable patients in the first and last week of a 6-week surveillance. Ambulatory blood pressure measurements were taken from the nondominant arm, as the average of up to 78 m…
		1		1		1			Cicero, A. F. G., et al. (2016). "Effect of Lactotripeptides (Isoleucine-Proline-Proline/Valine-Proline-Proline) on Blood Pressure and Arterial Stiffness Changes in Subjects with Suboptimal Blood Pressure Control and Metabolic Syndrome: A Double-Blind, Randomized, Crossover Clinical Trial." Metabolic Syndrome and Related Disorders 14(3): 161-166.
										Background: Lactotripeptides (LTPs) have a mild antihypertensive effect in hypertensive subjects. The main aim of our clinical trial was to test if LTPs could have some influence on blood pressure (BP) and related hemodynamic parameters in a sample of outpatients affected by metabolic syndrome. Methods: A randomized, double-blind, placebo-controlled, crossover clinical trial was conducted in a gr…
		1		1		1			Cintineo, H. P., et al. (2018). "Acute Physiological Responses to an Intensity-And Time-Under-Tension-Equated Single- vs. Multiple-Set Resistance Training Bout in Trained Men." J Strength Cond Res 32(12): 3310-3318.
										Cintineo, HP, Freidenreich, DJ, Blaine, CM, Cardaci, TD, Pellegrino, JK, and Arent, SM. Acute physiological responses to an intensity-and time under-under-tension-equated single- vs. multiple-set resistance training bout in trained men. J Strength Cond Res 32(12): 3310-3318, 2018-Regardless of the setting, proper manipulation of resistance training program design variables is pivotal in eliciting…
		1		1		1			Circo, A., et al. (1992). "Amlodipine versus nifedipine retard in the treatment of chronic ischemic heart disease." Clin Ter 140(1): 43-57.
										The efficacy of amlodipine, a long half-life dihydropyridine calcium antagonist, at the dosage of 5-10 mg/day in a single daily administration, has been compared with that of nifedipine R, a short half-life dihydropyridine, at the dosage of 20-40 mg b.i.d. in 29 patients with chronic ischemic heart disease. After a one week placebo period, patients were assigned to the treatment with amlodipine o…
	1		1		1				Clamor, A., et al. (2015). "Bridging psychophysiological and phenomenological characteristics of psychosis - Preliminary evidence for the relevance of emotion regulation." Schizophrenia Research 169(1-3): 346-350.
										In psychosis, the alleged increased subjective stress-sensitivity is reflected in abnormal physiological arousal such as higher heart rate, elevated skin conductance levels, decreased vagal activity, and unusual cortisol levels. Despite ongoing research, possible mechanisms that explain the interplay between the phenomenological (i.e., subjective stress and symptoms) and psychophysiological proce…
		1		1		1			Clark, D. A. (1977). "Serum lipids and lipoproteins in USAF academy cadets: Overall summary." SAM-TR-77-13.
										During their 4-yr attendance at the USAF Academy, levels of serum lipids, lipoproteins, uric acid, glucose, and proteins were measured in a group of cadets; body composition was estimated using a body volumometer and by anthropometric measurements; and dietary intakes were assessed from diet diaries. Mean serum cholesterol levels were average or below except at certain stressful times; mean perce…
		1		1		1			Clarke, K. A. and R. Iphofen (2008). "A phenomenological hermeneutic study into unseen chronic pain." Br J Nurs 17(10): 658-663.
										Acute pain is often accompanied by physiological changes, such as increased heart rate, unlike chronic pain, which in sharp contrast is often unaccompanied by any physiological changes other than the patients' self report of pain. Coupled with the lack of physiological changes, chronic pain will outlive the usual healing period if an injury has been sustained thereby leading to the unseen nature …
		1		1		1			Coates, A., et al. (2017). "12 weeks of eating almonds on cognitive function and cardiometabolic biomarkers - A study protocol." FASEB Journal 31(1).
										Background: It is widely accepted that mood and mental functioning is linked to nutritional status, with growing evidence to support a role for tree nuts improving cognitive function and/or limiting cognitive decline. Objective: To examine effects of eating almonds for 12 weeks compared with control snack foods on cognitive function and biomarkers of cardiovascular and metabolic health. Experimen…
		1		1		1			Coats, A. J. S., et al. (1991). "ANALYSIS OF AMBULATORY BLOOD-PRESSURE DATA." Journal of Hypertension 9: S19-S21.
										Many statistical techniques can be used to decribe different aspects of ambulatory records, but it is highly unlikely that any single parameter will suffice. A more realistic aim is for a combination of measures that combine statistical validity with physiological meaning and clinical usefulness. This will require compromises between conflicting demands, and only experience and research will ulti…
		1		1		1			Cohen, J. I., et al. (2011). "Obesity, orbitofrontal structure and function are associated with food choice: a cross-sectional study." Bmj Open 1(2): e000175.
										Objectives Obesity is on the rise in the US and is linked to the development of type 2 diabetes and cardiovascular disease. Emerging evidence over the last decade suggests that obesity may also adversely affect executive function and brain structure. Although a great deal of research focuses on how diet affects the brain and cognitive performance, no study focuses on how food choice may be associ…
		1		1		1			Cohn, P. F., et al. (2003). "Silent myocardial ischemia." Circulation 108(10): 1263-1277.
										Silent ischemia is an intriguing phenomenon, and the idea that silent ischemia is causally related to serious or fatal cardiac events is certainly biologically plausible given the striking parallels in the circadian patterns of myocardial ischemia, MI and sudden death, and their reduction by β blockade. Histopathological studies also give credence to the idea that recurrent ischemia may cause irr…
		1		1		1			Cole-Hunter, T., et al. (2018). "Estimated effects of air pollution and space-time-activity on cardiopulmonary outcomes in healthy adults: A repeated measures study." Environment International 111: 247-259.
										Background Exposure to air pollution is known to affect both short and long-term outcomes of the cardiopulmonary system; however, findings on short-term outcomes have been inconsistent and often from isolated and long-term rather than coexisting and short-term exposures, and among susceptible/unhealthy rather than healthy populations. Aims We aimed to investigate separately the annual, daily and …
	1			1	1		1		Collins, S. and R. Karasek (2010). "Reduced vagal cardiac control variance in exhausted and high strain job subjects." Int J Occup Med Environ Health 23(3): 267-278.
										OBJECTIVES: This paper has two primary objectives. First, the paper proposes methodological strategies for analyzing multiscale vagal cardiac control based on the Stress Disequilibrium Theory (SDT) using high frequency power of heart rate variability (HFP) and short term variance of HFP. Second, the paper provides evidence of reduced vagal cardiac control range and variability in high strain job …
	1			1	1		1		Collins, S. M., et al. (2005). "Job strain and autonomic indices of cardiovascular disease risk." Am J Ind Med 48(3): 182-193.
										BACKGROUND: Despite the epidemiological evidence linking job strain to cardiovascular disease, more insight is needed into the etiologic mechanisms. This, in turn, would help to more precisely identify risk. METHODS: We measured Job Strain using the Job Content Questionnaire, 8/day diary reports, and nationally standardized occupational code linkage, as well as autonomic regulation utilizing hear…
		1		1		1			Colombo, F., et al. (2000). "Isolated office hypertension: Are there any markers of future blood pressure status?" Blood Pressure Monitoring 5(5-6): 249-254.
										Background: The introduction of ambulatory blood pressure monitoring into clinical practice has defined a clinical condition called 'isolated office hypertension'. Objective: The aim of this study was to evaluate the long-term systolic and diastolic blood pressure changes in patients with isolated office hypertension and to identify the presence of markers capable of identifying which patients wi…
		1		1		1			Colussi, G., et al. (2017). "Impact of omega-3 polyunsaturated fatty acids on vascular function and blood pressure: Relevance for cardiovascular outcomes." Nutr Metab Cardiovasc Dis 27(3): 191-200.
										AIMS: To overview the effects of omega-3 polyunsaturated fatty acids (PUFA) on blood vessels and blood pressure (BP) and their relevance for cardiovascular prevention. DATA SYNTHESIS: The importance of omega-3 PUFA for the cardiovascular system has come under the spotlight during the last decades. These fatty acids are present in variable amounts in cell membranes of mammal species, and their con…
		1		1		1			Comulada, W. S., et al. (2018). "Adherence to self-monitoring healthy lifestyle behaviours through mobile phone-based ecological momentary assessments and photographic food records over 6 months in mostly ethnic minority mothers." Public Health Nutr 21(4): 679-688.
										OBJECTIVE: Mobile phones can replace traditional self-monitoring tools through cell phone-based ecological momentary assessment (CEMA) of lifestyle behaviours and camera phone-based images of meals, i.e. photographic food records (PFR). Adherence to mobile self-monitoring needs to be evaluated in real-world treatment settings. Towards this goal, we examine CEMA and PFR adherence to the use of a m…
		1		1		1			Conner, T. S. and L. F. Barrett (2012). "Trends in ambulatory self-report: the role of momentary experience in psychosomatic medicine." Psychosom Med 74(4): 327-337.
										In this article, we review the differences between momentary, retrospective, and trait self-report techniques and discuss the unique role that ambulatory reports of momentary experience play in psychosomatic medicine. After a brief historical review of self-report techniques, we discuss the latest perspective that links ambulatory self-reports to a qualitatively different conscious self-the "expe…
	1			1	1		1		Conrad, A., et al. (2008). "Circadian affective, cardiopulmonary, and cortisol variability in depressed and nondepressed individuals at risk for cardiovascular disease." J Psychiatr Res 42(9): 769-777.
										Depression is a risk factor for cardiovascular disease (CVD) perhaps mediated by hypothalamic-pituitary-adrenal (HPA) axis or vagal dysregulation. We investigated circadian mood variation and HPA-axis and autonomic function in older (55 years) depressed and nondepressed volunteers at risk for CVD by assessing diurnal positive and negative affect (PA, NA), cortisol, and cardiopulmonary variables i…
		1		1		1			Constantinou, E., et al. (2014). "Can words heal? Using affect labeling to reduce the effects of unpleasant cues on symptom reporting." Frontiers in Psychology 5.
										Processing unpleasant affective cues induces elevated momentary symptom reports, especially in persons with high levels of symptom reporting in daily life. The present study aimed to examine whether applying an emotion regulation strategy, i.e. affect labeling, can inhibit these emotion influences on symptom reporting. Student participants (N = 61) with varying levels of habitual symptom reportin…
		1		1		1			Coremans, G., et al. (2003). "Prucalopride is effective in patients with severe chronic constipation in whom laxatives fail to provide adequate relief - Results of a double-blind, placebo-controlled clinical trial." Digestion 67(1-2): 82-89.
										Background: Chronic constipation (CC) is common and there is a need for more effective and better-tolerated agents that normalize bowel function without affecting secretion. Prucalopride is a novel, selective serotonin(4) receptor agonist with enterokinetic properties. Aims: Pilot study to compare the efficacy and tolerability of prucalopride and placebo in patients with severe CC referred to a t…
	1		1		1				Cornelius, T., et al. (2018). "The joint influence of emotional reactivity and social interaction quality on cardiovascular responses to daily social interactions in working adults." Journal of Psychosomatic Research 108: 70-77.
										Objective: Social interaction quality is related to cardiovascular functioning. Trait emotional reactivity may amplify cardiovascular responses to social interactions, but is often examined as a tendency to react to negative events. We took a broader approach by examining the joint effects of positive and negative emotional reactivity and social interaction quality on ambulatory blood pressure (A…
		1		1		1			Cornish, P. J., et al. (1994). "The relationship between 24-hour ambulatory blood pressures and laboratory measures of cardiovascular reactivity." Biofeedback Self Regul 19(3): 193-209.
										The relationship between 24-hour ambulatory blood pressures (ABP) and blood pressures (BP) obtained during laboratory stressors was examined. Thirty normotensives (equal males and females) underwent ABP monitoring on three occasions separated by a week. They also underwent a laboratory assessment which included standard stressors (i.e., mental arithmetic, cold pressor, orthostatic response, tread…
		1		1		1			Coronado, P. J., et al. (2003). "Theoretical-practical aspects of the fetal electrocardiography intraparto." Toko-Ginecologia Practica 62(668): 224-231.
										The aim of the study is an objective review of the current knowledge about fetal electrocardiography (ECG) in the fetal wellbeing. ECG analyzes the P-QRS-T complex by a unique electrode. It could be use several parameters, such us PR interval, wave T amplitude, ratio T/QRS and ST segment. Following recent investigations, the more useful parameters to predict fetal distress are ratio T/QRS and abn…
		1		1		1			Costa, A., et al. (2019). "Effect of Evening Bromazepam Administration on Blood Pressure and Heart Rate in Mild Hypertensive Patients." Pharmacology: 1-6.
										Aim: To assess the effects of chronic evening oral administration of bromazepam alone or in combination with propranolol on ambulatory blood pressure (BP) and heart rate (HR) in mild hypertensive subjects. Methods: Thirty-seven mild hypertensive patients after a 2-week placebo period were randomized to bromazepam 3 mg, propranolol 40 mg, bromazepam 3 mg plus propranolol 40 mg or placebo for 2 wee…
	1		1		1				Costa, M., et al. (1999). "Ambulatory blood pressure monitoring is associated with reduced physical activity during everyday life." Psychosom Med 61(6): 806-811.
										OBJECTIVE: The objective of this study was to assess the impact on noninvasive ambulatory blood pressure monitoring on physical activity measured objectively by use of triaxial accelerometers. METHODS: Twenty-four working men and women performed ambulatory blood pressure plus activity monitoring for 1 working day and evening and activity monitoring alone for a separate day and evening. Blood pres…
		1		1		1			Coulter, E., et al. (2015). "An evaluation of web-based physio for people with spinal cord injury." Physiotherapy (United Kingdom) 101: eS275-eS276.
										Background: People with Spinal Cord Injury (SCI) are at a higher risk of Cardiovascular Disease (CVD), stroke, Diabetes and have a higher rate of mortality than their able bodied counterparts. Adherence to PA and exercise is generally low. Patients describe experiencing difficulties in accessing services and encounter obstacles and barriers to participation and depending on their level of injury,…
		1		1		1			Cox, J., et al. (1993). "RELATIONSHIP BETWEEN BLOOD-PRESSURE MEASURED IN THE CLINIC AND BY AMBULATORY MONITORING AND LEFT-VENTRICULAR SIZE AS MEASURED BY ELECTROCARDIOGRAM IN ELDERLY PATIENTS WITH ISOLATED SYSTOLIC HYPERTENSION." Journal of Hypertension 11(3): 269-276.
										Objective: To assess the additional diagnostic precision conferred by ambulatory blood pressure monitoring on clinic blood pressure measurement in evaluating the severity of isolated systolic hypertension. Methods: The association between left ventricular size as determined by ECG voltages [R-wave voltages in lead V5 (RV5) and S-wave voltages in lead V1 (SV1)] and blood pressure as assessed by cl…
		1		1		1			Crepaz, R., et al. (2005). "Factors affecting left ventricular remodelling and mechanics in the long-term follow-up after successful repair of aortic coarctation." Cardiology in the Young 15(2): 160-167.
										Aims: To identify factors predisposing to abnormal left ventricular geometry and mechanics in 52 patients after successful repair of aortic coarctation. Methods and results: We evaluated left ventricular remodelling, systolic midwall mechanics, and isthmic gradient by echo-Doppler, systemic blood pressure at rest/exercise and by ambulatory blood pressure monitoring, and the aortic arch by magneti…
		1		1		1			Cribbet, M. R., et al. (2014). "Resting high frequency heart rate variability is associated with affective responses to romantic partner interactions in daily life." Psychosomatic Medicine 76(3): A-37.
										Social interactions confer risk for developing cardiovascular disease (CVD) through affective, cardiovascular, immune, and neuroendocrine changes in response to conflict, reflecting activation of sympathetic nervous system (SNS), and the hypothalamic-pituitary-adrenocortical (HPA) systems. Recent theory and research on behavioral and psychophysiological aspects of self-regulation suggest another …
		1		1		1			Cribbet, M. R., et al. (2013). "Associations among relationship quality, sleep quality, and high frequency heart rate variability." Psychosomatic Medicine 75(3): A-5.
										The presence and quality of close relationships are important influences on physical health. Mechanisms linking relationship quality and health have focused primarily on psychological, behavioral, and physiological changes in response to stress. These traditional mechanisms account for some, but not all associations between relationship quality and health. When placed within the context of a clos…
		1		1		1			Crockett, E. E. and L. A. Neff (2013). "When Receiving Help Hurts: Gender Differences in Diurnal Cortisol Responses to Spousal Support." Social Psychological and Personality Science 4(2): 190-197.
										Wives are considered more effective support providers than are husbands. As support promotes healthy physiological functioning, husbands should derive greater health benefits from spousal support than do wives. Yet, a growing literature indicates that men are relatively insulated from the physiological consequences of marital interactions, suggesting that men may not reap the benefits that suppor…
		1		1		1			Cropley, M., et al. (2015). "The Relationship Between Work-Related Rumination and Evening and Morning Salivary Cortisol Secretion." Stress and Health 31(2): 150-157.
										The perseverative cognition hypothesis suggests that worry/ruminative thinking prolongs stress-related physiological activation. This study explored the association of work-related rumination with salivary cortisol sampled at 10pm and the cortisol awakening response (CAR) the following morning. On a mid-week evening, 108 school teachers completed a small diary about their work-related thoughts an…
	1			1		1	1		Crouch, T. A., et al. (2017). "Prospective Investigation of the Contrast Avoidance Model of Generalized Anxiety and Worry." Behavior Therapy 48(4): 544-556.
										The factors that maintain generalized anxiety disorder (GAD) symptoms and worry over time are not entirely clear. The Contrast Avoidance Model (CAM) postulates that individuals at risk for pathological worry and GAD symptoms uniquely fear emotional shifts from neutral or positive emotions into negative emotional states, and consequently use worry to maintain negative emotion in order to avoid shi…
		1		1		1			Crowley, S. K., et al. (2015). "Biopsychosocial vulnerability to postpartum depression: A laboratory-based feasibility study of sleep dysregulation, daytime stress reactivity, and anxiety symptomology during pregnancy." Psychoneuroendocrinology 61: 56.
										Research suggests that anxiety and disturbed sleep in pregnancy may predict postpartum depression (PPD). However, limited research on stress-related physiological mechanisms linking these factors to PPD exists. This study explores the associations among stress-reactive physiology, anxious symptoms, and sleep disturbances in pregnancy as predictors of PPD symptomatology. Fourteen nulliparous women…
		1		1		1			Cugini, P., et al. (1992). "DESCRIBING AND INTERPRETING 24-HOUR BLOOD-PRESSURE PATTERNS IN PHYSIOLOGICAL PREGNANCY." American Journal of Obstetrics and Gynecology 166(1): 54-60.
										The time course of blood pressure in clinically healthy (pregnant and nonpregnant) women was followed by automatimc ambulatory monitoring. Chronobiologic methods revealed the time course of dynamic rhythm characteristics as a function of gestional age. Difference were found between nonpregnant and pregnant women with an overall lowering during pregnancy of the rhythm-adjusted midine estimating st…
		1		1		1			Cugini, P., et al. (1999). "Preserved blood pressure and heart rate circadian rhythm in early stage Alzheimer's disease." Journals of Gerontology Series a-Biological Sciences and Medical Sciences 54(6): M304-M308.
										Background This study investigated the blood pressure (BP) values over the day-night period in 11 noninstitutionalized patients affected by probable Alzheimer's disease (AD) in its early stage. The scientific aim waste detect whether the BP circadian rhythm (CR) was preserved, given the fact that CR disruption was observed in advanced or institutionalized AD patients. Methods. The BP within-day v…
		1		1		1			Cundiff, J. M., et al. (2016). "Greater daily experiences of respect and appreciation from others is associated with less intima-media thickness." Psychosomatic Medicine 78(3): A22-A23.
										Background: Poor quality social relationships and interpersonal stress have been shown to negatively impact health. Similarly, positive and rewarding social experiences may protect against the onset and progression of disease. A large body of research shows that social behaviors and experiences can be categorized along one of two primary interpersonal dimensions, one associated with social hierar…
		1		1		1			Cundiff, J. M. and T. W. Smith (2017). "Social status, everyday interpersonal processes, and coronary heart disease: A social psychophysiological view." Social and Personality Psychology Compass 11(4).
										Lower socioeconomic position is associated with increased risk of coronary heart disease. This robust gradient is found across levels of socioeconomic position and after controlling access to health care and traditional biological and behavioral risk factors. Thus, previous theory and research has examined the role of other, relatively static psychosocial factors (e.g., social isolation and negat…
	1			1		1	1		Cunha, R. S., et al. (1995). "Distension capacity of the carotid artery and ambulatory blood pressure monitoring. Effects of age and hypertension." Am J Hypertens 8(4 Pt 1): 343-352.
										In hypertension, the principal components of the mechanical stress acting on the arterial wall may be evaluated not only from the level of peak systolic and end-diastolic blood pressure but also by the level of pulse pressure and variability of blood pressure measured by ambulatory monitoring. The purpose of the present study was, in a population of 51 subjects with essential hypertension, to det…
		1		1		1			Curtis, D. S., et al. (2015). "Is good sleep a privilege? educational differences in the effects of daily stress on sleep." Psychosomatic Medicine 77(3): A18.
										Socioeconomic disparities in sleep problems have been documented, and are a potential mediator of other SES disparities in health (Van Cauter & Spiegel, 1999). Greater stress exposure is one likely contributor to disparities in sleep (Mezick et al., 2008), but lower SES individuals may also be more reactive to daily stressors. Empirical findings support the idea that those of lower SES are more r…
		1		1		1			Cvejic, E., et al. (2018). "Can you snooze your way to an 'A'? Exploring the complex relationship between sleep, autonomic activity, wellbeing and performance in medical students." Aust N Z J Psychiatry 52(1): 39-46.
										OBJECTIVE: Medical training brings with it multiple stressors, including demanding workloads in highly competitive environments, with well-documented impact on psychiatric morbidity. This study evaluated the impact of sleep-related factors on psychological wellbeing, cognitive task performance and academic standing in medical students. METHODS: A total of 59 undergraduate medical students took pa…
		1		1		1			Dahlgren, A., et al. (2005). "Different levels of work-related stress and the effects on sleep, fatigue and cortisol." Scandinavian Journal of Work Environment & Health 31(4): 277-285.
										Objectives The aim of the study was to relate different levels of work stress to measures of sleep and the diurnal pattern of salivary cortisol and subjective sleepiness. Methods Thirty-four white-collar workers participated under two different conditions. One workweek with a relatively high stress level (H) and one with a lower stress level (L) as measured through self-rated stress during workda…
		1		1		1			Dai, Y. X., et al. (2017). "Wearable biosensor network enabled multimodal daily-life emotion recognition employing reputation-driven imbalanced fuzzy classification." Measurement 109: 408-424.
										Daily-life emotion recognition is a new procedure developed from basic emotion recognition. It records and analyzes emotion-related bio-signals to evaluate emotional states of subjects when they are participating in daily tasks instead of receiving specific stimulations. This paper develops a wearable biosensor network to take a step further towards daily-life emotion recognition. Multimodal bio-…
		1		1		1			Dal-Fabbro, C., et al. (2014). "Mandibular advancement device and CPAP upon cardiovascular parameters in OSA." Sleep Breath 18(4): 749-759.
										PURPOSE: This study aims to compare the effects of a mandibular advancement device (MAD) with continuous positive airway pressure (CPAP) treatment for obstructive sleep apnea (OSA) on blood pressure (BP), oxidative stress, and heart rate variability (HRV) in a randomized, crossed-over, single-blind, and controlled trial. METHODS: Twenty-nine moderate-to-severe adult OSA patients underwent MAD, CP…
		1		1		1			Daly, M., et al. (2009). "PSYCHOLOGICAL AND BIOLOGICAL FOUNDATIONS OF TIME PREFERENCE." Journal of the European Economic Association 7(2-3): 659-669.
										This paper considers the relationship between the economic concept of time preference and relevant concepts from psychology and biology. Using novel data from a time diary study conducted in Ireland that combined detailed psychometric testing with medical testing and real-time bio-tracking, we examine the extent to which individual differences in financial discounting are related to underlying bi…
		1		1		1			D'Antono, B., et al. (1999). "Risk for hypertension and diminished pain sensitivity in women: Autonomic and daily correlates." International Journal of Psychophysiology 31(2): 175-187.
										Research suggests an association between risk for hypertension and decreased pain sensitivity. However, few studies have utilized non-behavioral indices of pain to corroborate subjective reports or sought to generalize these findings to women. Furthermore, it has not been established whether results obtained using well-controlled laboratory pain stimuli extend to naturalistic pain. In Study 1, 80…
		1		1		1			Davies, R. F., et al. (1995). "EFFECT OF AMLODIPINE, ATENOLOL AND THEIR COMBINATION ON MYOCARDIAL-ISCHEMIA DURING TREADMILL EXERCISE AND AMBULATORY MONITORING." Journal of the American College of Cardiology 25(3): 619-625.
										Objectives. This study compared the effects of amlodipine, atenolol and their combination on ischemia during treadmill testing and 48-h ambulatory monitoring. Background. It is not known whether anti-ischemic drugs exert similar effects on ischemia during ambulatory monitoring and exercise treadmill testing. Methods. Patients with stable coronary artery disease and ischemia during treadmill testi…
		1		1		1			Davig, J. P., et al. (2000). "Does cardiovascular reactivity to stress measured in the laboratory generalize to thesis and dissertation meetings among doctoral students?" International Journal of Behavioral Medicine 7(3): 216-235.
										This study extends previous work investigating the generalizability of cardiovascular reactivity to stress obtained in response to laboratory-based tasks to cardiovascular reactivity measured in response to a naturally occurring event. Heart rate (HR) and blood pressure reactivity to stress were measured with ambulatory monitoring equipment in 6 male and 16 female healthy, White, graduate student…
	1		1		1				Davydov, D. M., et al. (2010). "Relationship of resting baroreflex activity to 24-hour blood pressure and mood in healthy people." Journal of Psychophysiology 24(3): 149-160.
										Objectives: Previous research suggests that mechanisms related to afferent and efferent components of the baroreflex are associated with blood pressure level and mood, and that mood as a component of subjective well-being may be mediated by changes in blood pressure. This study examines these mechanisms in 213 healthy women and men. Methods: Evaluation of spontaneous baroreflex activity using the…
		1		1		1			De Bortoli, N., et al. (2010). "Red wine could reduce sPGII levels in subjects with epigastric pain. Prospective cross-over study versus naturalwater." Digestive and liver disease 42: S189-S190.
										Background and aim: In literature there are numerous evidences that red wine is a beverage with high levels of polyphenols and antioxidant substances. A large number of studies evidenced that red wine polyphenols reduce oxidative stress in murine models. Nowadays we have no data in human. Only French Paradox supported a positive effect of red wine in cardiovascular disease. Aim of the study was t…
		1		1		1			de Brito-Ashurst, I., et al. (2011). "Barriers and facilitators of dietary sodium restriction amongst Bangladeshi chronic kidney disease patients." Journal of Human Nutrition and Dietetics 24(1): 86-95.
										Background: People of Bangladeshi origin have the highest mortality ratio from coronary heart disease of any minority ethnic group in UK and their rate of kidney disease is three- to five-fold higher than that of the European UK population. However, there is little information regarding their dietary customs or knowledge, beliefs and attitudes towards health and nutrition. This multi-method quali…
		1		1		1			De Chiara, B., et al. (2016). "Economic impact analysis and quality performance of working with cardiovascular sonographers in high-volume echocardiography laboratory." European Heart Journal Cardiovascular Imaging 17: ii186.
										Introduction: Several experiences of employing trained sonographers have been reported; the goal is to ensure completeness and quality of examinations. Purpose: To evaluate the organizational model for inpatients admitted to a 1210-bed tertiary-care multiple-stand Hospital, in terms of feasibility, quality, and cost analysis with respect to conventional strategy. Methods: From November 2009 to Ma…
		1		1		1			de Looff, P., et al. (2019). "Burnout symptoms in forensic mental health nurses: Results from a longitudinal study." Int J Ment Health Nurs 28(1): 306-317.
										Burnout in nursing staff is a major cause for turnover and absenteeism. Identifying risk and protective factors may be helpful in decreasing burnout symptoms. Moreover, research indicates that ambulatory assessments of the autonomic nervous system might be helpful in detecting long-term stress and burnout symptoms. One hundred and ten forensic nursing staff members completed questionnaires measur…
		1		1		1			de Looff, P. C., et al. (2018). "Associations of sympathetic and parasympathetic activity in job stress and burnout: A systematic review." Plos One 13(10): e0205741.
										This systematic review examines the relationship between sympathetic and parasympathetic activity on the one hand and job stress and burnout on the other, and is registered at PROSPERO under CRD42016035918. BACKGROUND: Previous research has shown that prolonged job stress may lead to burnout, and that differences in heart rate variability are apparent in people who have heightened job stress. AIM…
		1		1		1			de los Reyes, A. A., et al. (2014). "Stabilizing Control for a Pulsatile Cardiovascular Mathematical Model." Bulletin of Mathematical Biology 76(6): 1306-1332.
										In this paper, we develop a pulsatile model for the cardiovascular system which describes the reaction of this system to a submaximal constant workload imposed on a person at a bicycle ergometer test after a period of rest. Furthermore, the model should allow to use measurements for the pulsatile pressure in fingertips which provide information on the diastolic and the systolic pressure for param…
	1			1		1	1		De Witte, N. A. J., et al. (2017). "Psychophysiological correlates of emotion regulation training in adolescent anxiety: Evidence from the novel PIER task." Journal of Affective Disorders 214: 89-96.
										Background Anxiety disorders are the leading cause of mental illness in adolescence. While anxious adolescents show impairments in emotion processing and deficits in emotion regulation, few studies have attempted to improve emotion regulation within these populations. Method This study used a multi-method design to test a newly developed emotion regulation training aimed at improving insight into…
		1		1		1			Deanfield, J. E. (1987). "Holter monitoring in assessment of angina pectoris." Am J Cardiol 59(7): 18c-22c.
										Holter monitoring of ST-segment changes is a unique method of studying the character of transient myocardial ischemia that occurs during ordinary daily life. The electrocardiographic signal is a reliable marker of ischemia in defined populations of patients with angina and coronary disease, but should be interpreted with caution outside of these groups. Detailed studies in patients with chronic s…
		1		1		1			Debrot, A., et al. (2013). "Touch as an Interpersonal Emotion Regulation Process in Couples' Daily Lives: The Mediating Role of Psychological Intimacy." Personality and Social Psychology Bulletin 39(10): 1373-1385.
										Interpersonal touch seems to promote physical health through its effects on stress-sensitive parameters. However, less is known about the psychological effects of touch. The present study investigates associations between touch and romantic partners' affective state in daily life. We hypothesized that this association is established by promoting the recipient's experience of intimacy. Both partne…
		1		1		1			Decaro, J. A. (2019). "The long, twisting road: Searching for biomarkers of chronic psychosocial stress." Am J Phys Anthropol 168: 54.
										Several biomarkers are effective for monitoring context-specific responses to recent experience but lose validity when applied as markers of chronic stress. For instance, most of the variance in cortisol, blood pressure, and catecholamines reflects momentary not persistent regulatory states. Serial sampling can extend their utility from moments to days, and to the extent the sampling frame captur…
		1		1		1			Decesaris, R., et al. (1992). "CARDIOVASCULAR EFFECTS OF CIGARETTE-SMOKING." Cardiology 81(4-5): 233-237.
										The risk of cardiovascular morbidity and mortality is greatly affected by cigarette smoking. In order to study the pressor response to smoking, 10 normotensive and 10 mild or moderate essential-hypertensive smokers (> 20 cigarettes daily) were compared with 2 comparable groups of non-smokers. All subjects were asked to smoke 4 cigarettes during 1 h; blood pressure (BP) and heart rate (HR) were mo…
		1		1		1			Decroix, L., et al. (2018). "Can the Lamberts and Lambert Submaximal Cycle Test Reflect Overreaching in Professional Cyclists?" Int J Sports Physiol Perform 13(1): 23-28.
										CONTEXT: The Lamberts and Lambert Submaximal Cycle Test (LSCT) consists of 3 stages during which cyclists cycle for 6 min at 60%, 6 min at 80%, and 3 min at 90% of their maximal heart rate, followed by 1-min recovery. PURPOSE: To determine if the LSCT is able to reflect a state of functional overreaching in professional female cyclists during an 8-d training camp and the following recovery days. …
		1		1		1			Demarble, J. B., et al. (2014). "The relation between hostility and concurrent levels of inflammation is sex, age, and measure dependent." Journal of Psychosomatic Research 76(5): 384-393.
										Background and objective: Hostility may be associated with greater systemic inflammation. However, contradictory evidence exists. Certain individuals or dimensions of hostility may be more susceptible to these effects. Main and interactive effects of hostility with sex and/or age were evaluated on markers of inflammation, independently of traditional risk factors for coronary artery disease. Meth…
		1		1		1			Dennis, M. F., et al. (2007). "Gender differences in immediate antecedents of ad lib cigarette smoking in smokers with and without posttraumatic stress disorder: a preliminary report." J Psychoactive Drugs 39(4): 479-485.
										Using ambulatory methods for monitoring, this study investigated gender differences regarding the association between smoking and situational cues in 63 smokers with posttraumatic stress disorder (PTSD) and 32 smokers without PTSD. Smokers were instructed to complete a diary entry each time an ambulatory blood pressure monitor took a reading and each time they prepared to smoke. Generalized estim…
	1		1		1				Dennis, P. A., et al. (2016). "Examining the Crux of Autonomic Dysfunction in Posttraumatic Stress Disorder: Whether Chronic or Situational Distress Underlies Elevated Heart Rate and Attenuated Heart Rate Variability." Psychosom Med 78(7): 805-809.
										OBJECTIVE: Posttraumatic stress disorder (PTSD) has been linked to elevated heart rate (HR) and reduced heart rate variability (HRV) in cross-sectional research. Using ecological momentary assessment and minute-to-minute HRV/HR monitoring, we examined whether cross-sectional associations between PTSD symptom severity and HRV/HR were due to overall elevations in distress levels or to attenuated au…
	1		1		1				Dennis, P. A., et al. (2017). "Trauma and Autonomic Dysregulation: EpisodicVersus SystemicNegative Affect Underlying Cardiovascular Risk in Posttraumatic Stress Disorder." Psychosomatic Medicine 79(5): 496-505.
										Objective Posttraumatic stress disorder (PTSD) has been linked to elevated heart rate (HR) and reduced heart rate variability (HRV) in cross-sectional research. Recent evidence suggests that this link may be driven by individual differences in autonomic arousal associated with momentary negative affect (NA). Using ecological momentary assessment (EMA) of NA and minute-to-minute HR/HRV monitoring,…
		1	1		1		1		Dennis, P. A., et al. (2018). "Negative affect-Related autonomic arousal mediates the association between baroreflex dysfunction and insulin resistance in non-Diabetic young adults." Journal of Psychophysiology.
										Autonomic dysfunction, in particular under-regulation of heart rate (HR) by the baroreflex, is implicated in development of insulin resistance (IR). According to reactivity hypothesis, sympathetic response to stressors may be more sensitive at predicting IR than baroreceptor sensitivity (BRS), a baseline measure of baroreflex functioning. Using ecological momentary assessment (EMA) of negative af…
		1		1		1			DeSantis, A. S., et al. (2007). "Racial/ethnic differences in cortisol diurnal rhythms in a community sample of adolescents." Journal of Adolescent Health 41(1): 3-13.
										Purpose: To identify potential physiological pathways to racial disparities in health outcomes, this study uses cortisol data collected from a community sample of 255 adolescents to examine whether there are racial/ethnic differences in cortisol slopes and levels across the waking day in naturalistic settings. Methods: This study uses salivary cortisol data (sampled five times per day over 3 days…
		1		1		1			Deuring, G., et al. (2017). "Cardiac autonomic functioning is impaired among allogeneic hematopoietic stem cell transplantation survivors: a controlled study." Bone Marrow Transplantation 52(1): 66-72.
										Healthy cardiac autonomic functioning (CAF) is essential for maintaining homeostasis in response to the environmental demands of everyday life. Impaired CAF is associated with higher morbidity and higher mortality. To explore CAF in survivors of allogeneic hematopoietic stem cell transplantation (allo-HSCT) 1-10 years after transplant (median =4.3 years), an ambulatory assessment was performed wi…
		1		1		1			Devi, R., et al. (2014). "A Web-Based Program Improves Physical Activity Outcomes in a Primary Care Angina Population: Randomized Controlled Trial." Journal of Medical Internet Research 16(9).
										Background: Angina affects more than 50 million people worldwide. Secondary prevention interventions such as cardiac rehabilitation are not widely available for this population. An Internet-based version could offer a feasible alternative. Objective: Our aim was to examine the effectiveness of a Web-based cardiac rehabilitation program for those with angina. Methods: We conducted a randomized con…
	1			1	1		1		Dhaliwal, S. S., et al. (2013). "Do rem characteristics predict cardiovascular responses to daily stress?" Psychosomatic Medicine 75(3): A-160.
										Introduction: Epidemiological studies show that individuals who exhibit large increases in blood pressure during psychological stress are at heightened risk for developing primary hypertension. Increased REM (Rapid Eye Movement) sleep and decreased REM latency are markers of vulnerability to depression, which is among the negative affect constellation linked to CV risk. The current study examines…
		1		1		1			Di Cagno, A., et al. (2017). "Effectiveness of a new cervical pillow on pain and sleep quality in recreational athletes with chronic mechanical neck pain: a preliminary comparative study." Journal of Sports Medicine and Physical Fitness 57(9): 1154-1161.
										BACKGROUND: The aim of this intervention study was to determine the effects of a new experimental cervical pillow, on symptomatic adults affected by chronic mechanical neck pain. METHODS: Twelve recreational athletes of both sexes (mean age 40.5 years; range 35-55), affected by grade II chronic mechanical neck pain, were evaluated with a daily diary type of self-report questionnaire, which incorp…
		1		1		1			Di Cerbo, A. and B. Palmieri (2015). "The market of probiotics." Pakistan Journal of Pharmaceutical Sciences 28(6): 2199-2206.
										The advertising of probiotics in diary products on the market has claimed several health-improving properties, including prevention and treatment of obesity, cardiovascular diseases and cancer prophylaxis, osteoporosis and arthritis treatment, diabetes management and control of hypercholesterolemia. Therefore, it is reasonable to emphasize the perspective of a new self-care and integrative medici…
		1		1		1			Di Mario, F., et al. (1985). "Ventricular repolarization abnormalities in young women in stress testing and ambulatory monitoring ECG." Clinica e Terapia Cardiovascolare 4(1): 27-32.
	1			1	1		1		Diamond, L. M., et al. (2012). "Individual differences in adolescents' sympathetic and parasympathetic functioning moderate associations between family environment and psychosocial adjustment." Dev Psychol 48(4): 918-931.
										The present study tested whether individual differences in autonomic nervous system functioning interact with environmental risk factors to predict adolescents' psychosocial functioning. The authors assessed skin conductance and respiratory sinus arrhythmia at rest and during laboratory stressors in 110 14-year-olds. Subsequently, adolescents and their mothers provided both questionnaire and dail…
		1		1		1			Ditzen, B., et al. (2008). "Positive Couple Interactions and Daily Cortisol: On the Stress-Protecting Role of Intimacy." Psychosomatic Medicine 70(8): 883-889.
										Objective: To determine whether intimacy might be associated with reduced daily salivary cortisol levels in couples, thereby adding to the epidemiologic literature on reduced health burden in happy couples. Methods: A total of 51 dual-earner couples reported time spent on intimacy, stated their current affect quality, and provided saliva samples for cortisol estimation approximately every 3 hours…
	1			1		1	1		Doberenz, S., et al. (2010). "Twenty-four hour skin conductance in panic disorder." Journal of Psychiatric Research 44(16): 1137-1147.
										Skin conductance, physical activity, ambient temperature and mood were recorded for 24 h in 22 panic disorder (PD) patients and 29 healthy controls. During the day, subjects performed standardized relaxation tests (ARTs). We hypothesized that tonically elevated anticipatory anxiety in PD during waking and sleeping would appear as elevated skin conductance level (SCL) and greater skin conductance …
		1		1		1			Dockray, S. and A. Steptoe (2010). "Positive affect and psychobiological processes." Neuroscience and Biobehavioral Reviews 35(1): 69-75.
										Positive affect has been associated with favourable health outcomes, and it is likely that several biological processes mediate the effects of positive mood on physical health. There is converging evidence that positive affect activates the neuroendocrine, autonomic and immune systems in distinct and functionally meaningful ways. Cortisol, both total output and the awakening response, has consist…
		1	1		1		1		Doerr, J. M., et al. (2015). "Reciprocal relationship between acute stress and acute fatigue in everyday life in a sample of university students." Biological Psychology 110: 42-49.
										We investigated whether stress may influence fatigue, or vice versa, as well as factors mediating this relationship. Fifty healthy participants (31 females, 23.6 +/- 3.2 years) completed up to 5 momentary assessments of stress and fatigue during 5 days of preparation for their final examinations (exam condition) and 5 days of a regular semester week (control condition). Sleep quality was measured…
		1		1		1			Dogan, E., et al. (2017). "Smartphone-Based Monitoring of Objective and Subjective Data in Affective Disorders: Where Are We and Where Are We Going? Systematic Review." J Med Internet Res 19(7): e262.
										BACKGROUND: Electronic mental health interventions for mood disorders have increased rapidly over the past decade, most recently in the form of various systems and apps that are delivered via smartphones. OBJECTIVE: We aim to provide an overview of studies on smartphone-based systems that combine subjective ratings with objectively measured data for longitudinal monitoring of patients with affect…
	1		1		1				Dolenc, P., et al. (1996). "Influence of activities and emotional stress on ambulatory blood pressure." Journal of Cardiovascular Diagnosis and Procedures 13(4): 243-247.
										The influence of daily activities and emotional stress on ambulatory blood pressure (ABP) monitoring in two groups of patients is described. Sixty-seven consecutive patients were divided into two groups according to their conventional blood pressure (BP) levels: the hypertensive group and white coat hypertension group. Both groups were not previously treated with antihypertensive drugs. All patie…
	1			1		1	1		Dolling, A., et al. (2017). "Stress recovery in forest or handicraft environments - An intervention study." Urban Forestry & Urban Greening 27: 162-172.
										In modern society stress is a major problem, causing lack of mental and social well-being as well as potential vulnerability to problems at work. Previous studies have found natural environments to be relaxing. In this intervention study, performed in Northern Sweden, the hypothesis was that an outdoor forest environment would be more relaxing than an indoor handicraft environment. Forty-six part…
		1		1		1			Donahue, R. G., et al. (2010). "Rationale and Design of a Randomized Clinical Trial Comparing Stress Reduction Treatment to Usual Cardiac Care: The Reducing Vulnerability to Implantable Cardioverter Defibrillator Shock-Treated Ventricular Arrhythmias (RISTA) Trial." Psychosomatic Medicine 72(2): 172-177.
										Objective: To present the design of a multicenter, randomized trial testing the effects of stress reduction treatment (SRT) on the prevalence of shock-treated ventricular arrhythmias among patients with an implantable cardioverter defibrillator (ICD). Significant adjustment problems secondary to ICD shock can increase the likelihood of arrhythmias requiring shock for termination. Whether SRT can …
		1	1		1		1		Doyle, C., et al. (2015). "Pregnancy distress gets under fetal skin: Maternal ambulatory assessment & sex differences in prenatal development." Developmental Psychobiology 57(5): 607-625.
										Prenatal maternal distress is associated with an at-risk developmental profile, yet there is little fetal evidence of this putative in utero process. Moreover, the biological transmission for these maternal effects remains uncertain. In a study of n=125 pregnant adolescents (ages 14-19), ambulatory assessments of daily negative mood (anger, frustration, irritation, stress), physical activity, blo…
		1		1		1			Doyle, C. Y., et al. (2018). "Subjective, but not objective, measures of sleep continuity are associated with perceived stress in a community sample." Sleep 41: A56.
										Introduction: Poor sleep is associated with a range of worse physical health outcomes including cardiovascular disease morbidity and mortality. One potential pathway is through the effects of stress. However, findings on the relationship between perceived stress and sleep are mixed with few studies comparing/contrasting specific subjective vs. objective sleep continuity parameters above and beyon…
		1		1		1			Dunton, G. F., et al. (2009). "Using Ecological Momentary Assessment to Examine Antecedents and Correlates of Physical Activity Bouts in Adults Age 50+Years: A Pilot Study." Annals of Behavioral Medicine 38(3): 249-255.
										Background National recommendations supporting the promotion of multiple short (10+ minute) physical activity bouts each day to increase overall physical activity levels in middle-aged and older adults underscore the need to identify antecedents and correlates of such daily physical activity episodes. Purpose This pilot study used Ecological Momentary Assessment to examine the time-lagged and con…
		1		1		1			Dunton, G. F., et al. (2015). "Investigating within-day and longitudinal effects of maternal stress on children's physical activity, dietary intake, and body composition: Protocol for the MATCH study." Contemporary Clinical Trials 43: 142-154.
										Parental stress is an understudied factor that may compromise parenting practices related to children's dietary intake, physical activity, and obesity. However, studies examining these associations have been subject to methodological limitations, including cross-sectional designs, retrospective measures, a lack of stress biomarkers, and the tendency to overlook momentary etiologic processes occur…
	1			1		1	1		Durocher, J. J., et al. (2012). "Influence of night shift work on sleep-wake cycle, 24-hour blood pressure and state anxiety." Sleep 35: A209-A210.
										Introduction: Night shift work has been linked to development of cardiovascular disease (CVD). 24-hour ambulatory blood pressure (BP), state anxiety and total sleep time (TST) are reportedly inluenced by shift work; however these variables have not been collectively examined in ixed shift workers. Therefore, we hypothesized that ixed 12-hour night shift work would negatively affect TST and state-…
		1		1		1			Earl, H. J. and S. Ennahli (2004). "Estimating photosynthetic electron transport via chlorophyll. uorometry without Photosystem II light saturation." Photosynthesis Research 82(2): 177-186.
										Estimates of thylakoid electron transport rates (J(e)) from chlorophyll fluorometry are often used in combination with leaf gas exchange measurements to provide detailed information about photosynthetic activity of leaves in situ. Estimating J(e) requires accurate determination of the quantum efficiency of Photosystem II (Phi(P)), which in turn requires momentary light saturation of the Photosyst…
		1		1		1			Eatough, E., et al. (2016). "A Review of Ambulatory Health Data Collection Methods for Employee Experience Sampling Research." Applied Psychology-an International Review-Psychologie Appliquee-Revue Internationale 65(2): 322-354.
										Experience sampling research can offer unique insight into state conditions of employee health. Over the past several years, there has been a surge of popularity for such designs in work and organisational psychology, especially with regard to employee health measurement. Experience sampling health measurement can be executed using a variety of different methods including various objective health…
		1		1		1			Ebert, D. D., et al. (2015). "Restoring Depleted Resources: Efficacy and Mechanisms of Change of an Internet-Based Unguided Recovery Training for Better Sleep and Psychological Detachment From Work." Health Psychology 34: 1240-1251.
										Objective: This randomized controlled trial evaluated the efficacy of an Internet-based intervention, which aimed to improve recovery from work-related strain in teachers with sleeping problems and work-related rumination. In addition, mechanisms of change were also investigated. Methods: A sample of 128 teachers with elevated symptoms of insomnia (Insomnia Severity Index [ISI] >= 15) and work-re…
	1		1		1				Ebner-Priemer, U. W., et al. (2008). "Distress and affective dysregulation in patients with borderline personality disorder - A psychophysiological ambulatory monitoring study." Journal of Nervous and Mental Disease 196(4): 314-320.
										Borderline personality disorder (BPD) is characterized by enduring psychological distress and affective dysregulation. Several models have linked both phenomena, but are lacking empirical support. To investigate the relation between psychological distress and components of affective dysregulation (especially inability to label emotions, conflictive emotions, and physiological hyperarousal), we re…
		1		1		1			Ebner-Priemer, U. W. and T. J. Trull (2009). "Ecological Momentary Assessment of Mood Disorders and Mood Dysregulation." Psychological Assessment 21(4): 463-475.
										In this review, we discuss ecological momentary assessment (EMA) studies on mood disorders and mood dysregulation, illustrating 6 major benefits of the EMA approach to clinical assessment: (a) Real-time assessments increase accuracy and minimize retrospective bias; (b) repeated assessments can reveal dynamic processes; (c) multimodal assessments can integrate psychological, physiological, and beh…
	1		1		1				Ebner-Priemer, U. W., et al. (2007). "Psychophysiological ambulatory assessment of affective dysregulation in borderline personality disorder." Psychiatry Res 150(3): 265-275.
										Many experts now believe that pervasive problems in affect regulation constitute the central area of dysfunction in borderline personality disorder (BPD). However, data is sparse and inconclusive. We hypothesized that patients with BPD, in contrast to healthy gender and nationality-matched controls, show a higher frequency and intensity of self-reported emotions, altered physiological indices of …
	1			1	1		1		Eddie, D., et al. (2018). "Real-time negative affect, central autonomic dysregulation, and relapse in alcohol use disorder treatment seekers." Alcoholism: Clinical and Experimental Research 42: 15A.
										There is growing laboratory-based evidence that individuals with alcohol use disorder (AUD) experience central autonomic network dysregulation, and that this dysregulation may play a key role in AUD relapse, yet to date, central autonomic functioning has never been studied in real time as individuals in early recovery from AUD interact with their environment. Moreover, though high levels of negat…
	1		1		1				Edmondson, D., et al. (2015). "Self-Esteem and the Acute Effect of Anxiety on Ambulatory Blood Pressure." Psychosomatic Medicine 77(7): 833-841.
										Objectives Recent research suggests that self-esteem may be associated with improved parasympathetic nervous system functioning. This study tested whether high self-esteem is associated with decreased ambulatory systolic blood pressure (ASBP) reactivity to anxiety in healthy adults during the waking hours of a normal day. Methods Each of 858 participants completed a short version of the Rosenberg…
		1		1		1			Edmondson, D., et al. (2019). "Identifying intervention targets to simultaneously reduce posttraumatic stress disorder and secondary cardiovascular disease risk: The REACH studies." Psychosomatic Medicine 81(4): A179.
										This symposium will present data from the largest study to date of posttraumatic stress (PTS) reactions to cardiovascular disease (CVD) events and their association with risk for recurrent CVD events. The REactions to Acute Care and Hospitalizations (REACH) studies began enrolling acute coronary syndrome (ACS) patients in 2013, and the founding study completed enrollment (n=1,744) in 2018. Presen…
	1			1		1	1		Edmondson, D., et al. (2013). "Trait anxiety and trait anger measured by ecological momentary assessment and their correspondence with traditional trait questionnaires." Journal of Research in Personality 47(6): 843-852.
										Ecological momentary assessments (EMA) of anxiety and anger/hostility were obtained every 25-30 min over two 24-h periods, separated by a median of 6 months, from 165 employees at a university in the Northeast. We used a multilevel trait-state-error structural equation model to estimate: (1) the proportion of variance in EMA anxiety and anger/hostility attributable to stable trait-like individual…
	1			1		1	1		Edmondson, D., et al. (2018). "The Association of Posttraumatic Stress Disorder With Clinic and Ambulatory Blood Pressure in Healthy Adults." Psychosom Med 80(1): 55-61.
										OBJECTIVE: Posttraumatic stress disorder (PTSD) is associated with incident cardiovascular risk. We tested the association of PTSD with clinic and ambulatory blood pressure (ABP) in a sample of healthy participants and tested ABP reactivity to anxiety as a mechanism by which PTSD may influence blood pressure (BP). METHODS: Participants were originally enrolled during workplace BP screenings at th…
		1		1		1			Egstrup, K. (1988). "Randomized double-blind comparison of metoprolol, nifedipine, and their combination in chronic stable angina: effects on total ischemic activity and heart rate at onset of ischemia." Am Heart J 116(4): 971-978.
										In a randomized double-blind study, treatment with either metoprolol, nifedipine, or their combination was compared for effects on ischemic variables and heart rate obtained during ambulatory monitoring in 42 patients with chronic stable angina. All patients had severe chronic stable angina of at least 6 months' duration despite medical treatment, and exhibited coronary artery stenosis of 75% in …
		1		1		1			Egstrup, K. (1991). "Silent ischemia and β-blockade." Circulation 84(6 SUPPL.): VI-84-VI-92.
										Ambulatory electrocardiographic monitoring now makes it possible to document silent ischemic type ST segment changes that are seen in patients who suffer from stable angina and that often occur during periods of modest physical activity and mental arousal. These observations suggest that ischemic episodes occur as a consequence of a relatively complicated interplay of changes in oxygen supply and…
		1		1		1			Ehlers, A. and P. Breuer (1996). "How good are patients with panic disorder at perceiving their heartbeats?" Biological Psychology 42(1-2): 165-182.
										Palpitations are among the most common symptoms of panic attacks. The present review addresses the question of whether systematic differences in heartbeat perception exist between patients with panic disorder and control subjects. Paradigms involving the comparison of heartbeat sensations with external signals such as discrimination task have failed to find group differences. Recent improvements …
		1		1		1			Eissa, M. A. H., et al. (2001). "Comparison of the actigraph versus patients' diary information in defining circadian time periods for analyzing ambulatory blood pressure monitoring data." Blood Pressure Monitoring 6(1): 21-25.
										Background: Assessment of 24-h changes in blood pressure is one of the unique features that ambulatory blood pressure monitoring (ABPM) can provide. Most studies agree that sleep/wake periods should be based on patients' actual sleep and wake times. Actual wake and sleep time determinations are often based on patients' diary information. Several publications indicate that actigraphy is, at least,…
		1		1		1			Eknithiset, R. and R. Somrongthong (2017). "Effectiveness of a diabetes mellitus pictorial diary handbook program for middle-aged and elderly type 2 diabetes mellitus patients: a quasi-experimental study at Taladnoi Primary Care Unit, Saraburi, Thailand." Journal of Multidisciplinary Healthcare 10: 327-334.
										Aim: The research question is "How does a diabetes mellitus (DM) pictorial diary handbook (PDHB) affect the knowledge, practice, and HbA1c among patients with DM type 2?" The aim of this study was to evaluate the effect of a PDHB program among middle-aged and elderly patients with DM type 2 in primary care units in Thailand. Patients and methods: A quasi-experimental study design was applied. DM …
		1		1		1			Ekstedt, M., et al. (2004). "Microarousals during sleep are associated with increased levels of lipids, cortisol, and blood pressure." Psychosomatic Medicine 66(6): 925-931.
										Objective: Previous work has demonstrated a link between restricted sleep and risk indicators for cardiovascular and metabolic disease, such as levels of cortisol, lipids, and glucose. The present study sought to identify relations between polysomnographic measures of disturbed sleep (frequency of arousals from sleep, total sleep time, and sleep efficiency) and a number of such indicators. A seco…
		1		1		1			El Hemaly, A., et al. (2009). "A novel concept on the pathophysiology of voiding troubles and vaginal prolapse." International Journal of Gynecology and Obstetrics 107: S164-S165.
										Introduction: Leakage of urine will occur voluntarily or involuntarily whenever the pressure in the bladder exceeds the pressure in the urethra. This apparently simple situation is in reality extremely complex and remains the subject of much debate. Many good theories are put forward to explain the factors that control urinary continence e.g., 1. Equal transmission of pressure. 2. Mucous membrane…
		1		1		1			Elavsky, S. and O. Micoogullari (2011). "Psychological responses to acute exercise in middle-aged women: Contrasting the effects of vigorous and moderate intensity." Menopause 18(12): 1350.
										Objective: In spite of tie multiple health benefits of physical activity, only 47% of middle-aged women report meeting current physical activity (PA) guidelines and nearly 27% report no leisure-time physical activity at all (BRFSS, 2007). Objective PA surveillance data paint even bleaker picture with less than 3% of females accumulating sufficient PA levels (Troiano et al., 2008). Additionally, s…
		1		1		1			Eldar, E., et al. (2018). "Decodability of Reward Learning Signals Predicts Mood Fluctuations." Curr Biol 28(9): 1433-1439.e1437.
										Our mood often fluctuates without warning. Recent accounts propose that these fluctuations might be preceded by changes in how we process reward. According to this view, the degree to which reward improves our mood reflects not only characteristics of the reward itself (e.g., its magnitude) but also how receptive to reward we happen to be. Differences in receptivity to reward have been suggested …
	1			1		1	1		Elder, G. J., et al. (2014). "Overall satisfaction with social support buffers the cardiovascular stress of negative transactions with support providers." Psychosomatic Medicine 76(3): A-3.
										Research has consistently demonstrated that perceived social support (PSS), an appraisal of the overall health of one's support network, buffers against cardiovascular stress. Evidence indicates that the quality of acutely experienced received social support (RSS) affects cardiovascular responses differently, depending on whether a transaction was positive or negative. Yet, few studies have exami…
	1			1		1	1		Elder, G. J., et al. (2011). "Neighborhood stress and hypertension risk: Does perceived subordination explain the link?" Psychosomatic Medicine 73(3): A103.
										Evidence suggests that psychological factors contribute to the well established negative correlation between socioeconomic status (SES) and illness. One psychological mechanism may involve perceptions of social subordination; reduced SES increases one's exposure to denigration, discrimination, and marginalization, thereby inducing cognitive self-appraisals of low social worth or power. Such appra…
	1		1		1				Elfering, A. and S. Grebner (2011). "Ambulatory assessment of skin conductivity during first thesis presentation: lower self-confidence predicts prolonged stress response." Appl Psychophysiol Biofeedback 36(2): 93-99.
										In this field study self-confidence was tested to predict the course of galvanic electrodermal stress response prior, during and after public speaking. Ten graduate students initially rated their self-confidence and afterwards presented their thesis proposals orally in a 10-min presentation to their supervisor and peers. Galvanic skin response level was measured throughout and analysed for 10 min…
		1		1		1			Eliot, R. S. (1988). "Lessons learned and future directions." Am Heart J 116(2 Pt 2): 682-686.
										The definition of high blood pressure needs to be made more clinically relevant and predictive of future cardiovascular sequelae. Age, sex, genetic factors, diet, environment, behavior, and mental attitude can influence hemodynamics and cardiovascular outcomes. The greater the number of blood pressure determinations, the more valid the diagnosis of hypertension. Mean daily blood pressure determin…
	1		1		1				Enkelmann, H. C., et al. (2005). "The relationship of hostility, negative affect and ethnicity to cardiovascular responses: An ambulatory study in Singapore." International Journal of Psychophysiology 56(2): 185-197.
										This study tested the hypotheses that ambulatory heart rate and blood pressure would be higher for individuals high but not low in hostility when they experienced negative affect or social stress and that this interaction would be stronger for Indians compared with other Singapore ethnic groups. Ambulatory blood pressure monitoring was done on 108 male Singapore patrol officers as they went about…
	1			1	1		1		Ensari, I., et al. (2017). "INVESTIGATING THE CROSS-STRESSOR HYPOTHESIS UNDER REAL-WORLD CONDITIONS: HABITUAL PHYSICAL ACTIVITY AS A MODERATOR OF THE ASSOCIATION BETWEEN MOMENTARY ANXIETY, AND HEART RATE AND BLOOD PRESSURE." Psychosomatic Medicine 79(4): A145-A145.
	1		1		1				Enström, I. and L. H. Lindholm (1992). "Blood pressure in middle-aged women: a comparison between office-, self-, and ambulatory recordings." Blood Pressure 1(4): 240-246.
										A blood pressure screening was carried out in women aged 40-64 years in a geographically defined area in southern Sweden; the attendance was 72%. Middle-aged women classified as normotensives by standard criteria were found to differ from hypertensives also when blood pressure was recorded with non-invasive ambulatory technique; this was so when calculated for day, night, and 24 hours. The freque…
		1		1		1			Erman, M. K. and R. Rosenberg (2007). "Modafinil for excessive sleepiness associated with chronic shift work sleep disorder: effects on patient functioning and health-related quality of life." Prim Care Companion J Clin Psychiatry 9(3): 188-194.
										OBJECTIVE: We evaluated the effects of modafinil, a wake-promoting agent, on patient functioning, health-related quality of life, and nighttime and daytime sleep in patients with excessive sleepiness associated with shift work sleep disorder (SWSD). METHOD: A 12-week, randomized, double-blind, placebo-controlled study was performed at 31 centers in the United States between February 2001 and Marc…
		1		1		1			Eroglu, A. G. and E. F. Öztunç (2000). "Ambulatory blood pressure monitoring after successful repair of coarctation of the aorta at mid-term follow-up." Japanese Heart Journal 41(1): 49-58.
										Variations of systolic and diastolic blood pressure in patients with normotension at rest after successful surgical repair of coarctation of the aorta were examined using 24 hour ambulatory monitoring at mid-term follow-up. Ambulatory blood pressure monitoring, m-mode measurements of left ventricle and transmitral Doppler spectrals in 18 patients aged 7.6 ± 4.5 years after 9 months to 6.1 years (…
		1		1		1			Evsevyeva, M. E., et al. (2017). "[Early diagnosis of stress-induced hypertension in young employees of state law enforcement agencies]." Klin Med (Mosk) 95(1): 45-50.
										Psychoemotional stress is one of the leading cardiovascular risk factors. The aim of this study was to explore manifestations of arterial hypertension (AH) in young men employed in the stress associatedfield works. Material and methods. A total of 68 young men, exposed to job stress (JS) of different severity during 1 to 5 years were surveyed. The control group was formed of persons whose daily w…
		1	1		1				Ewart, C. K., et al. (2017). "The Role of Agonistic Striving in the Association Between Cortisol and High Blood Pressure." Psychosom Med 79(4): 416-425.
										OBJECTIVE: A social action theory of chronic stress proposes that agonistic striving (seeking to influence or control others) impairs cardiovascular health by magnifying the impact of high adversity-induced cortisol levels on blood pressure. We tested three predictions of social action theory: (1) the social action theory taxonomy of regulatory strivings characterizes young adults from high-adver…
		1		1		1			Fadol, A. P., et al. (2014). "Can medications be safely withdrawn in patients with chemotherapy-induced heart failure with recovered heart function?" Journal of Cardiac Failure 20(8): S5.
										Background: Heart failure (HF) resulting from chemotherapy-induced cardiotoxicity is a dreaded complication for cancer patients and cancer survivors. There is a paucity of evidenced-based data to support the lifelong therapy with ACE-I and β-blockers in cancer survivors with history of chemotherapy-induced cardiomyopathy/ heart failure (CIC/HF) with recovered left ventricular ejection fraction (L…
		1		1		1			Fagard, R. H., et al. (2001). "Relationships of heart rate and heart rate variability with conventional and ambulatory blood pressure in the population." Journal of Hypertension 19(3): 389-397.
										Background Most studies on relationships between blood pressure and autonomic nervous function, assessed by power spectral analysis of heart rate variability, have used conventional or clinic blood pressure measurements in selected subjects, which may have influenced the results, Objective We aimed to investigate, in a population-based approach, associations of heart rate and heart rate variabili…
	1		1		1				Fahrenberg, J. and F. Foerster (1996). "Psychophysiological profiles in subjects with normal and with elevated blood pressure." Journal of Psychophysiology 10(1): 26-35.
										Psychophysiological profiles were investigated in male students, 42 with elevated blood pressure at rest (SBP > 140 mmHg and/or DBP > 90 mmHg) and 42 with normotensive blood pressure. The behavioral tests and physically demanding tasks in the laboratory included mental arithmetic, free speech condition, cold presser test, upright tilt, and ergometer exercise. The multiparameter investigation was …
	1		1		1				Fahrenberg, J., et al. (1993). "CARDIOVASCULAR-RESPONSE TO MENTAL AND PHYSICAL TASKS AS PREDICTORS OF AMBULATORY MEASUREMENTS." Journal of Psychophysiology 7(4): 275-289.
										Cardiovascular responsiveness in the laboratory and in the field was investigated in male students, 40 with borderline hypertensive blood pressure (SBP > 1 40 mmHg and/or DBP > 90 mmHg), 17 with mildly elevated blood pressure, and 41 with normotensive blood pressure. The behavioral tests and physically demanding tasks in the laboratory included mental arithmetic, free speech condition, the Cold P…
		1		1		1			Fahrenberg, J., et al. (2007). "Ambulatory assessment - Capturing behavior in daily life. A behavioral science'approach to psychology." Psychologische Rundschau 58(1): 12-23.
										Ambulatory Assessment refers to the use of computer-assisted methodology for self-reports, behavior records or physiological measurements, while the participant undergoes normal daily activities. For this, since the nineteeneighties portable microcomputer systems and physiological recorders/analyzers have been developed. In contrast to their use in medicine, up until today the new methods have ha…
		1		1		1			Fanelli, R., et al. (1997). "Amlodipine in the treatment of patients with stable angina pectoris. Evaluation of efficacy and tolerability based on cycle ergometric stress testing and 24-hour holter monitoring." Clinical Drug Investigation 13(SUPPL. 1): 156-162.
										200 patients with stable exertional angina pectoris were treated with amlodipine 5 to 10mg once daily to assess the efficacy and safety of this new dihydropyridine calcium antagonist over 12 weeks. Bicycle ergometric stress testing demonstrated increased exercise tolerance, with improvements in ischaemia and pain provoked by exertion. Patient diary data and 24-hour ECG tracings both indicated sig…
		1		1		1			Farquharson, B., et al. (2013). "Nursing stress and patient care: real-time investigation of the effect of nursing tasks and demands on psychological stress, physiological stress, and job performance: study protocol." J Adv Nurs 69(10): 2327-2335.
										AIM: To examine the effects of nursing tasks (including their physiological and psychological demands, and the moderating effects of reward and control) on distress and job performance in real time. BACKGROUND: Nurses working in hospital settings report high levels of occupational stress. Stress in nurses has been linked to reduced physical and psychological health, reduced job satisfaction, incr…
		1		1		1			Fauchier, L., et al. (2017). "Is there a white-coat effect for heart rate in heart failure? Characteristics and prognostic implications in patients with idiopathic dilated cardiomyopathy." Archives of Cardiovascular Diseases Supplements 9(1): 32-33.
										Background White coat-effect for blood pressure is defined as temporary increase in blood pressure during visit in the clinic. We hypothesized that such a phenomenon may also exist for heart rate (HR) in patients with heart failure (HF) whilst HF guidelines advocate a more aggressive drug management when HR in sinus rhythm is ≥70 bpm, and that white-coat effect on HR (WCHR) might affect prognosis…
		1		1		1			Faurholt-Jepsen, M. (2018). "Electronic monitoring in bipolar disorder." Danish Medical Journal 65(3).
										Major reasons for the insufficient effects of current treatment options in bipolar disorder include delayed intervention for prodromal depressive and manic symptoms and decreased adherence to psychopharmacological treatment. The reliance on subjective information and clinical evaluations when diagnosing and assessing the severity of depressive and manic symptoms calls for less biased and more obj…
		1		1		1			Feinstein, R. E., et al. (2006). "A national survey of cardiovascular physicians' beliefs and clinical care practices when diagnosing and treating depression in patients with cardiovascular disease." Cardiol Rev 14(4): 164-169.
										A national survey was administered to determine 1) cardiovascular physicians' beliefs about the association between depression and cardiovascular disease (CVD), 2) the methods used to diagnose depression, 3) referral patterns for treatment of depression, and 4) frequency of use and preferred choice of antidepressant. A national survey of 50% of randomly selected U.S. cardiovascular physicians bel…
		1		1		1			Fensli, R. and E. Boisen (2008). How to evaluate human factors affecting wireless biomedical sensors - Identifying aspects of patient acceptance based on a preliminary clinical trial.
										In this paper, we highlight some important aspects of how to evaluate patient acceptance with wearable sensors recording vital signs information, used in a telehomecare environment. Questions of human factors and patient satisfaction need to be addressed, where the patient is able to carry out daily life activities in his own environment. We compare results from a preliminary clinical trial with …
		1		1		1			Fensli, R. and E. Boisen (2008). Human Factors Affecting the Patient's Acceptance of Wireless Biomedical Sensors. Biomedical Engineering Systems and Technologies. A. Fred, J. Filipe and H. Gamboa. 25: 402-+.
										In monitoring arrhythmia, the quality of medical data from the ECG sensors may be enhanced by being based on everyday life situations. Hence, the development of wireless biomedical sensors is of growing interest, both to diagnose the heart patient, as well as to adjust the regimen. However, human factors such as emotional barriers and stigmatization, may affect the patient's behavior while wearin…
		1		1		1			Feodorov, V. A., et al. (2014). "EFFECT OF PULSED ELECTRIC CURRENT ON DEFORMATION OF AMORPHOUS AND NANOCRYSTALLINE METALLIC ALLOYS AGED IN ACIDIC ENVIRONMENTS." Materials Physics and Mechanics 20(1): 67-72.
										Specific features of deformation of amorphous and nanocrystalline metallic alloys influenced by pulsed electric current were studied. It has been discovered that passing pulse electrical current causes a momentary relief of mechanical stresses in loaded samples with its subsequent reduction. The effect of aggressive media (20 % solutions of H2SO4 and HNO3) on the value of mechanical stress drop i…
	1		1		1				Ferrara, L. A., et al. (2007). "Blood pressure at rest, during 24 h monitoring and in response to sympathetic stimulation in hypertensive patients with metabolic syndrome." International Journal of Cardiology 117(3): 312-316.
										Objective: As subjects with metabolic syndrome have an increased sympathetic activity regardless of the presence of arterial hypertension, this study aimed at evaluating in hypertensives whether this condition has repercussions on differences in resting, ambulatory and under sympathetic stimulation blood pressure levels. Methods: Blood pressure (BP) was measured at rest and in response to isometr…
		1		1		1			Ferrara, L. A., et al. (2002). "Serum cholesterol affects blood pressure regulation." J Hum Hypertens 16(5): 337-343.
										A close relationship between abnormalities of the lipid metabolism and arterial hypertension has been observed in several epidemiological studies. The aim of the present study was to investigate whether serum cholesterol might affect blood pressure (BP) levels at rest, during ambulatory monitoring or during sympathetic stimulation-independently of other variables such as body weight or serum insu…
		1		1		1			Ferraro, S., et al. (1994). "[Ambulatory monitoring of left ventricular function in patients with ischemic heart disease: effects of coronary revascularization]." Cardiologia 39(10): 699-706.
										The aim of this study was to assess the efficacy of coronary artery bypass using an ambulatory radionuclide monitoring system of left ventricular function (VEST) during daily activities in patients with previous myocardial infarction and coronary artery disease. Ten patients with previous myocardial infarction, clinical evidence of residual angina and angiocardiographically proven coronary artery…
		1		1		1			Ferraro, S., et al. (1995). "[The short- and medium-term ambulatory radionuclide study of left ventricular function (VEST) after aortocoronary bypass]." Cardiologia 40(9): 659-665.
										The aim of the present study was to evaluate the variation in left ventricular function at 15 and 120 days after bypass surgery. Ten male patients (mean age 59.6 +/- 7 years) with previous myocardial infarction and coronary stenosis of at least two main vessels, underwent a radionuclide ambulatory monitoring of left ventricular function (VEST) during: handgrip test, mental stress test, walking, c…
		1		1		1			Ferraz, R., et al. (2018). "Pacing behaviour of players in team sports: Influence of match status manipulation and task duration knowledge." Plos One 13(2).
										The study aimed to identify the influence of prior knowledge of exercise duration associated with initial information about momentary match status (losing or winning) on the pacing behaviour displayed during soccer game-based activities. Twenty semi-professional male players participated in four game scenarios divided in two sessions. In the first game scenario, players were not informed about th…
		1	1		1		1		Ficek, S. K. and D. A. Wittrock (1995). "Subjective stress and coping in recurrent tension-type headache." Headache 35(8): 455-460.
										Subjects with tension-type headache and headache-free control subjects completed two mental stressor tasks, solving anagrams and mental arithmetic. During the experimental session, measures of heart rate, muscle tension, and subjective stress ratings were recorded. In addition, all subjects completed a week-long series of questionnaires which monitored headache activity in addition to frequency a…
		1		1		1			Field, T. (1994). "The effects of mother's physical and emotional unavailability on emotion regulation." Monogr Soc Res Child Dev 59(2-3): 208-227.
										In summary, emotion dysregulation can develop from brief or more prolonged separations from the mother as well as from the more disturbing effects of her emotional unavailability, such as occurs when she is depressed. Harmonious interaction with the mother or the primary caregiver (attunement) of the mother's physical unavailability were seen in studies of separations from the mother due to her h…
		1		1		1			Field, T. (1996). "Attachment and separation in young children." Annual Review of Psychology 47: 541-561.
										Attachment theory is criticized for being based on momentary stressful situations, for being limited to behaviors that occur with the primary attachment figure, for including only overt behaviors in its paradigm, and for failing to consider multiple attachments at different stages of life. A model of psychological attunement is then presented and supported by several studies documenting behaviora…
		1		1		1			Finan, P. H., et al. (2012). "Ambulatory Monitoring in the Genetics of Psychosomatic Medicine." Psychosomatic Medicine 74(4): 349-355.
										Psychosomatic disorders are composed of an array of psychological, biologic, and environmental features. The existing evidence points to a role for genetic factors in explaining individual differences in the development and maintenance of a variety of disorders, but studies to date have not shown consistent and replicable effects. As such, the attempt to uncover individual differences in the expr…
		1	1		1		1		Floam, S., et al. (2015). "Sleep characteristics as predictor variables of stress systems markers in insomnia disorder." J Sleep Res 24(3): 296-304.
										This study investigates the extent to which sleep characteristics serve as predictor variables for inflammatory, hypothalamic-pituitary-adrenal and autonomic systems markers. Twenty-nine participants with a diagnosis of insomnia disorder based on the Diagnostic Statistical Manual of Mental Disorders, Fifth Edition (age 25.3 +/- 1.6 years, insomnia duration 6.6 +/- 0.8 years) and 19 healthy contro…
		1		1		1			Floam, S. R., et al. (2013). "Actigraphy-based sleep characteristics as predictors of inflammatory, autonomic, and stress systems activation in primary insomnia." Sleep 36: A214.
										Introduction: There is a lack of congruent information on the biological consequences of insomnia regarding inlammatory, autonomic, and stress (hypothalamic-pituitary-adrenal, HPA) systems activation. This is partly due to the high heterogeneity of the disorder in terms of its sleep characteristics, for example time to fall asleep, time staying awake at night, fragmentation of sleep, or total dur…
		1		1		1			Flores Ramos, M., et al. (2003). "Continuous versus intermittent treatment with citalopram in premenstrual dysphoric disorder." Salud Mental 26(3): 37-45.
										Premenstrual dysphoric disorder (PMDD) includes emotional, physical and behavioral symptoms appearing a few days before menstruation, and decreasing at its beginning. The mood symptoms -such as irritability, depressed mood and emotional lability- are prominent and cause social, laboral and interpersonal impairment. Often these symptoms are accompanied by various somatic complaints, such as breast…
		1	1		1		1		Flory, J. D., et al. (2000). "Self-focused attention and mood during everyday social interactions." Personality and Social Psychology Bulletin 26(7): 875-883.
										This study examined the association of dispositional self-focused attention to mood rated at the time of a negative social interaction in 100 employed, middle-age adults using experience sampling methodology. Results revealed that a self-focusing style was associated with higher negative mood and lower positive mood at the time of a negative social interaction during 3 days of everyday activities…
		1		1		1			Forchielli, M. L., et al. (2015). "Gluten-Free Diet and Lipid Profile in Children With Celiac Disease: Comparison With General Population Standards." J Pediatr Gastroenterol Nutr 61(2): 224-229.
										Objectives:A gluten-free diet (GFD) may carry high energy and fat load. We verified lipid profile and dietary indicators cross-sectionally and prospectively in patients with celiac disease (CD).Methods:In any consecutive child receiving a GFD (group 1) or newly diagnosed as having CD (group 2), total cholesterol (TC), triglycerides (TG), high-density lipoprotein (HDL) cholesterol, blood pressure …
		1		1		1			Fortmann, S. P. (1994). "Nicotine replacement therapy for patients with coronary artery disease." Archives of Internal Medicine 154(9): 989-995.
										Background: Because nicotine can cause adverse cardiovascular effects, we assessed the safety of transdermal nicotine for smoking cessation in patients with coronary artery disease. Methods: This 5-week, double-blind, randomized, placebo-controlled, multicenter study enrolled 156 patients with coronary artery disease who smoked at least one pack of cigarettes daily. Patients were randomized to re…
		1	1		1		1		Fox, H. C., et al. (2013). "Stress system changes associated with marijuana dependence may increase craving for alcohol and cocaine." Human Psychopharmacology-Clinical and Experimental 28(1): 40-53.
										Objective To date, little research exists defining bio-behavioral adaptations associated with both marijuana abuse and risk of craving and relapse to other drugs of abuse during early abstinence. Method Fifty-nine treatment-seeking individuals dependent on alcohol and cocaine were recruited. Thirty of these individuals were also marijuana (MJ) dependent; 29 were not. Twenty-six socially drinking …
		1		1		1			Fox, K. M., et al. (1991). "Avoidance of tolerance and lack of rebound with intermittent dose titrated transdermal glyceryl trinitrate." British Heart Journal 66(2): 151-155.
										Objectives - To investigate the efficacy of transdermal glyceryl trinitrate given continuously and with a nocturnal nitrate free period. Design - Double blind placebo controlled study with two parallel limbs. Setting - Multicentre trial. Patients - 52 patients randomised to receive either continuous treatment (23 patients) or intermittent treatment with an individually titrated dose (29 patients)…
		1		1		1			Fox, K. M., et al. (1987). "Choice of therapy in chronic ischemic heart disease." Am J Cardiol 60(2): 33a-35a.
										The choice of therapy in chronic ischemic heart disease depends on identifying the underlying mechanism. Ambulatory monitoring provides a means of identifying those patients in whom increased myocardial oxygen demand is the most important mechanism and who will respond to a beta blocker. In contrast, those patients with coronary spasm are best treated with a calcium antagonist. The history of ang…
		1		1		1			Franchi, D., et al. (1998). New telemedicine approach to the dynamic ECG and other biological signals ambulatory monitoring. Computers in Cardiology 1998, Vol 25. A. Murray and S. Swiryn. 25: 213-216.
										Telemedicine is an emerging field that can potentially affect health management according to the present technological progress, combining medical expertise and communication technology In this field, three main trials have been up to now experimented: teleconference tele-intervention, telemonitoring. Teleconference applications are today a true reality even in the medical field (i.e. consulting)…
		1		1		1			Francisqueti, F. V., et al. (2016). "Fructose: Toxic effect on cardiorenal risk factors and redox state." Sage Open Medicine 4.
										Aim: To investigate the effects of fructose consumption on the antioxidant capacity in heart and kidney, cardiovascular disease risk factors, and evaluation of these variables after its removal. Methods: Male Wistar rats (n = 36) were divided into control group (n = 12): standard chow + water or F group: standard chow + fructose in drinking water (30%) for 15 weeks. After, F group was divided to …
		1		1		1			Franco, R. C., et al. (2015). "Ethnicity, Obesity and Emotional Factors Associated With Gestational Hypertension." J Community Health 40(5): 899-904.
										Identifying factors that can be related to the occurrence of gestational arterial hypertension. The sample was composed by 105 pregnant women in their third trimester of gestation, during the period between September 2013 and August 2014. General assessment questionnaires together with a questionnaire to evaluate anxiety (STAI-A-STATE) were applied; arterial blood pressure values were collected. …
	1		1		1				Fredrikson, M., et al. (1989). "Cardiovascular responses in the laboratory and in the natural environment: is blood pressure reactivity to laboratory-induced mental stress related to ambulatory blood pressure during everyday life?" J Psychosom Res 33(6): 753-762.
										Cardiovascular activity recorded at rest and during mental stress in the laboratory was studied in relation to ambulatory recorded cardiovascular activity at work and at home. Fifty-five Type A men (M = 42.4 years) underwent a standardized laboratory mental stress protocol in which systolic blood pressure, diastolic blood pressure, and heart rate were recorded at baseline and during a 15 min ment…
		1	1		1		1		Freedman, R. R. and P. Ianni (1983). "Role of cold and emotional stress in Raynaud's disease and scleroderma." Br Med J (Clin Res Ed) 287(6404): 1499-1502.
										Research on the aetiology of Raynaud's disease and phenomenon has been hindered by the difficulty of provoking attacks in the laboratory. A study was therefore conducted in which digital and ambient temperatures, electrocardiograms, and stress ratings were obtained during ambulatory monitoring in patients with idiopathic Raynaud's disease, Raynaud's phenomenon secondary to scleroderma, and in nor…
		1		1		1			Freeman, Z. S. (1990). "Stress and hypertension - A critical review." Medical Journal of Australia 153(10): 621-625.
										Recurrent psychosomatic stress has been popularly thought to cause permanent hypertension by repeated reactive blood pressure elevations. These are considered by some to be caused by various mechanisms, including an increased sympathetic outflow and a decreased parasympathetic inhibition, or possibly an inborn functional abnormality in the walls of the resistance vessels, which becomes a structur…
	1		1		1				Friedmann, E., et al. (2013). "Pet's Presence and Owner's Blood Pressures during the Daily Lives of Pet Owners with Pre- to Mild Hypertension." Anthrozoos 26(4): 535-550.
										As the population ages the number of older adults living with hypertension (HTN) is rising dramatically. Uncontrolled HTN increases cardiovascular and renal mortality. Ambulatory (A) blood pressure (BP) is a better predictor of HTN-related morbidity and mortality than office BR Lower BP is the most important therapeutic goal in treating HTN. Any reduction in BP has significant benefits for older …
		1		1		1			Frishman, W. H., et al. (1998). "Differences between male and female patients with regard to baseline demographics and clinical outcomes in the Asymptomatic Cardiac Ischemia Pilot (ACIP) trial." Clinical Cardiology 21(3): 184-190.
										Background: Coronary artery disease (CAD) is a common problem in men and women; however, men and women with similar clinical presentations of myocardial ischemia may receive different revascularization treatments. Hypothesis: Using the data base of the Asymptomatic Cardiac Ischemia Pilot (ACIP) trial, this study was undertaken to compare by gender the baseline demographic data and the clinical ou…
		1		1		1			From, S., et al. (2010). "Exercise intervention and health promotion by a nurse in 35-45 year old men at elevated cardiovascular risk." Journal of Men's Health 7(3): 302.
										Background: Exercise is an effective method to control the cardiovascular risk in men. The challenge in primary care is how to help men to increase their exercise habits. In this study we tested an exercise intervention in the management of cardiovascular risk. Also, we aimed to create cooperation between health centre and other municipal activities, namely adult education and exercise services f…
		1		1		1			Fuligni, A. J., et al. (2009). "A preliminary study of daily interpersonal stress and C-reactive protein levels among adolescents from Latin American and European backgrounds." Psychosom Med 71(3): 329-333.
										OBJECTIVE: To examine the association between the experience of daily interpersonal stress and levels of C-reactive protein (CRP), an inflammatory marker that is a key indicator of cardiovascular risk, during the teenage years. METHODS: A total of 69 adolescents (Mage= 17.78 years) completed daily diary checklists each night for 14 days in which they reported their experience of negative interper…
		1		1		1			Fuligni, A. J., et al. (2009). "Daily family assistance and inflammation among adolescents from Latin American and European backgrounds." Brain Behavior and Immunity 23(6): 803-809.
										To assess the biological impact of time spent helping the family during the teenage years, we examined circulating levels of interleukin-6 (IL-6), soluble interleukin-6 receptor (sIL-6r), and C-reactive protein (CRP) in 64 adolescents (M(age) = 17.79 years) from Latin American and European backgrounds. Analyses of nightly diary checklists over 14 days showed that the amount of time spent helping …
	1		1		1				Gabbay, F. H., et al. (1996). "Triggers of myocardial ischemia during daily life in patients with coronary artery disease: physical and mental activities, anger and smoking." J Am Coll Cardiol 27(3): 585-592.
										OBJECTIVES: This study assessed the potency of physical and mental activities and emotions (anger and anxiety) and smoking and other substance use as proximate triggers of ischemia in patients with coronary artery disease during daily life. BACKGROUND: Myocardial ischemia occurs during a wide variety of activities in patients with coronary artery disease, but frequency and relative potency of phy…
	1			1		1	1		Gaggioli, A., et al. (2013). "Psychophysiological correlates of flow during daily activities." Stud Health Technol Inform 191: 65-69.
										Flow is an optimal experience characterized by the perception of high challenges and high skills, positive affect, complete absorption in the activity carried out and intrinsic motivation. Although much research has examined the psychological features of flow, little is known about its biological underpinnings. The present study aimed at contributing to this gap by investigating the psychophysiol…
		1		1		1			Gaggioli, A., et al. (2013). "A mobile data collection platform for mental health research." Personal and Ubiquitous Computing 17(2): 241-251.
										Ubiquitous computing technologies offer exciting new possibilities for monitoring and analyzing user's experience in real time. In this paper, we describe the design and development of Psychlog, a mobile phone platform designed to collect users' psychological, physiological, and activity information for mental health research. The tool allows administering self-report questionnaires at specific t…
		1	1		1		1		Gallacher, J. E. J., et al. (1997). "Effect of stress management on angina." Psychology & Health 12(4): 523-532.
										Four hundred and fifty two male angina patients were randomised to receive stress management or no psychological intervention. Instruction in stress management was given in three group sessions each of about one hour. Patients were also asked to practice relaxation and read a course 'manual' at home. After six months the group instructed in stress management showed a reduction in the frequency of…
	1		1		1				Gallo, L. C. and K. A. Matthews (2006). "Adolescents' attachment orientation influences ambulatory blood pressure responses to everyday social interactions." Psychosomatic Medicine 68(2): 253-261.
										Objectives: Adult attachment theory provides a useful framework for understanding how early developmental experiences affect social processes, associated physiological stress responses, and ultimately, health across the lifespan. The current study examined the effects of attachment orientation on physiological responses to naturalistic social interactions in adolescents. Methods: Two-hundred five…
		1		1		1			Galloway, N. T. M., et al. (2000). "Update on extracorporeal magnetic innervation (ExMI) therapy for stress urinary incontinence." Urology 56(6A): 82-86.
										Pulsed magnetic-technology has been developed for pelvic floor muscle strengthening for the treatment of urinary incontinence. This report includes an update of the prospective multicenter study of extracorporeal magnetic innervation (ExMI) therapy for stress incontinence and a discussion of the possible mechanisms of action. Issues of patient selection for ExMI therapy will also be discussed. On…
		1		1		1			Ganeko, M., et al. (2013). "The relationships between exercise and heart rate and respiratory rate during sleep: Longterm measurement by non-contact sheet-type sleep monitor." Sleep 36: A45.
										Introduction: Sleep tend to change night by night and to understand the general trend of sleep needs continuous measurement of sleep. However, it is dificult to record PSG for longer time period. In this study, 23 healthy ofice workers, who hadn't had regular exercise habit, started regular exercise. We used non-contact sheet type sleep monitor to measure the effect of exercise on sleep time, hea…
	1			1		1	1		Gantt, M. A., et al. (2017). "The Effect of Binaural Beat Technology on the Cardiovascular Stress Response in Military Service Members With Postdeployment Stress." J Nurs Scholarsh 49(4): 411-420.
										PURPOSE: To assess the efficacy of embedded theta brainwave frequency in music using binaural beat technology (BBT) compared to music alone on the cardiovascular stress response in military service members with postdeployment stress. DESIGN: A double-blinded, randomized, pre- and postintervention trial. METHODS: Seventy-four military services members with complaint of postdeployment stress were r…
		1		1		1			Gao, L., et al. (2019). "Nocturnal heart rate variability moderates the association between sleep-wake regularity and mood in young adults." Sleep 42: A362-A363.
										Introduction: Sleep-wake regularity (SWR) is often disrupted in early adult life. Repetitive and long-term misalignment between environmental and behavioral cycles may have subsequent psychological and physical health consequences, including autonomic function. We tested whether SWR was independently associated with mood and autonomic function in a healthy adult cohort. We also explored the relat…
		1		1		1			Garland, E. L., et al. (2010). "Upward spirals of positive emotions counter downward spirals of negativity: Insights from the broaden-and-build theory and affective neuroscience on the treatment of emotion dysfunctions and deficits in psychopathology." Clinical Psychology Review 30(7): 849-864.
										This review integrates Fredrickson's broaden-and-build theory of positive emotions wills advances in affective neuroscience regarding plasticity in the neural circuitry of emotions to inform the treatment of emotion deficits within psychopathology. We first present a body of research showing that positive emotions broaden cognition and behavioral repertoires, and in so doing, build durable biopsy…
		1		1		1			Garrison, M. M., et al. (2011). "Media Use and Child Sleep: The Impact of Content, Timing, and Environment." Pediatrics 128(1): 29-35.
										BACKGROUND: Media use has been shown to negatively affect a child's sleep, especially in the context of evening use or with a television in the child's bedroom. However, little is known about how content choices and adult co-use affect this relationship. OBJECTIVE: To describe the impact of media content, timing, and use behaviors on child sleep. METHODS: These data were collected in the baseline…
		1		1		1			Gaukrodger, N., et al. (2008). "Plasma potassium level is associated with common genetic variation in the beta-subunit of the epithelial sodium channel." American Journal of Physiology-Regulatory Integrative and Comparative Physiology 294(3): R1068-R1072.
										Plasma potassium is a moderately heritable phenotype, but no robust associations between common single nucleotide polymorphisms (SNPs) and plasma potassium have previously been described. Genetic influences on renal potassium handling could be important in the etiology of hypertension. We have tested whether common genetic variation in the gene encoding the beta-subunit of the epithelial sodium c…
		1		1		1			Gebhardt, A., et al. (2012). "Physical activity in patients with pulmonal arterial hypertension (PAH) and its relationsship to climate change." American Journal of Respiratory and Critical Care Medicine 185.
										Introduction and Aim: Changes in climate and weather affect the activity of patients with chronic diseases. It is shown that morbidity and mortality of patients with COPD and cardiovascular diseases are influenced by extreme weather conditions and heat waves. Patients with PAH are affected of both pattern of disease. We chose this pathology as a model for cardiorespiratory diseases with limited p…
		1		1		1			Gehricke, J. G., et al. (2009). "Effects of transdermal nicotine on symptoms, moods, and cardiovascular activity in the everyday lives of smokers and nonsmokers with attention-deficit/hyperactivity disorder." Psychol Addict Behav 23(4): 644-655.
										The aim of the study was to test the self-medication hypothesis by examining the effects of nicotine in the everyday lives of smokers and nonsmokers with attention-deficit/hyperactivity disorder (ADHD). Fifty-two adults with ADHD (25 abstinent smokers and 27 nonsmokers) participated in a double-blind placebo controlled study with one nicotine patch condition and one placebo patch condition in cou…
		1		1		1			Gehricke, J. G., et al. (2006). "The reinforcing effects of nicotine and stimulant medication in the everyday lives of adult smokers with ADHD: A preliminary examination." Nicotine Tob Res 8(1): 37-47.
										Whereas the smoking prevalence rates in the general population are declining, rates among people diagnosed with attention-deficit/hyperactivity disorder (ADHD) continue to be elevated. Previous research has shown that nicotine may improve attention and mood, suggesting that nicotine may help ameliorate the attentional and emotional problems associated with ADHD. The present study examined the eff…
	1			1		1	1		Geisler, F. C. M., et al. (2013). "Cardiac vagal tone is associated with social engagement and self-regulation." Biological Psychology 93(2): 279-286.
										The polyvagal theory (Porges, 2007) represents a biobehavioral model that relates autonomic functioning to self-regulation and social engagement. The aim of the two presented studies was to test the proposed association of cardiac vagal tone (CVT), assessed via resting high-frequency heart rate variability (respiratory sinus arrhythmia, RSA), with coping, emotion-regulation, and social engagement…
		1		1		1			Gendolla, G. H. E. and K. Brinkmann (2005). "The role of mood states in self-regulation - Effects on action preferences and resource mobilization." European Psychologist 10(3): 187-198.
										Based on the mood-behavior-model (MBM; Gendolla, 2000), it is proposed that moods play significant roles in two central processes of self-regulation: (1) The constitution of action preferences and (2) resource mobilization in instrumental behavior. Specifically, people's interest in behaviors that facilitate hedonic experiences depends on their momentary need for well-being and the perceived inst…
		1		1		1			Gerin, W. and G. D. James (2010). "Psychosocial determinants of hypertension: laboratory and field models." Blood Press Monit 15(2): 93-99.
										Tom Pickering had a profound influence on the study of biobehavioral factors in the development, diagnosis, and misdiagnosis of hypertension. His contributions influenced several avenues of research, including ecological momentary assessments of the sources and causes of diurnal blood pressure variation, the evaluation and impact of job strain on blood pressure and cardiovascular disease, and the…
		1		1		1			Gersak, B., et al. (1998). "Loss of endothelium mediated vascular relaxation as a response to various clamping pressures - Part II. Direct measurements of clamping pressures and scanning electron microscope study." Panminerva Medica 40(4): 286-293.
										Background. We used novel equipment for measuring the direct tip pressure (P) of a clamp arm on the vessel wall and studied the relationship between endothelial injuries and various clamping pressures. Methods. A strain gauge was applied to the surgical clamp arm and connected via amplifier to a 12-bit analogue-digital converter on a PC - MSDOS computer, In the on-line in vivo measurements on rat…
	1		1		1				Gerteis, A. K. S. and A. R. Schwerdtfeger (2016). "When rumination counts: Perceived social support and heart rate variability in daily life." Psychophysiology 53(7): 1034-1043.
										Rumination and social support could modulate cardiac activity. Although both variables are somehow interrelated, they are often studied independently, and their interplay is seldom considered. We aimed to analyze the interaction of rumination and perceived social support on vagally mediated heart rate variability (HRV) in daily life. The sample consisted of 117 healthy participants (57% female, m…
		1		1		1			Ghandeharioun, A., et al. (2016). ""Kind and Grateful": A Context-Sensitive Smartphone App Utilizing Inspirational Content to Promote Gratitude." Psychol Well Being 6: 9.
										BACKGROUND: Previous research has shown that gratitude positively influences psychological wellbeing and physical health. Grateful people are reported to feel more optimistic and happy, to better mitigate aversive experiences, and to have stronger interpersonal bonds. Gratitude interventions have been shown to result in improved sleep, more frequent exercise and stronger cardiovascular and immune…
		1		1		1			Ghazwani, Y., et al. (2010). "Predictive factors for sacral neuromodulation outcome in nonobstructive urinary retention." Int Urogynecol J Pelvic Floor Dysfunct 21: S132-S133.
										Hypothesis/aims of study Non-obstructive urinary retention presents as urologically challenging condition, those patients usually depend on clean intermittent catheterization (CIC) or indwelling catheters to empty their bladders. This approach of treatment increases risk of recurrent urinary infections, trauma, and may affect the quality of life of those patients. Sacral Neuromodulation (SNM) has…
		1		1		1			Giaconi, S., et al. (1989). "Left ventricular mass in borderline hypertension, assessed by echocardiography. Relationships with resting and stress blood pressure." J Nucl Med Allied Sci 33(1): 26-31.
										The relationship between clinical measurement of blood pressure (BP) and left ventricular hypertrophy in arterial hypertension appears to be weak in most studies. On the contrary, stronger correlations with target organ damage in general, and left ventricular hypertrophy in particular, have been reported for blood pressure measurements obtained by ambulatory monitoring; this finding may indicate …
		1		1		1			Giannasi, L. C. and L. V. F. De Oliveira (2010). "Treatment of sleep respiratory breathing with rapid maxillary expander in children with tonsil hypertrophy-a non-invasive option to adenotonsillectomy." Sleep and Breathing 14(3): 277.
										Introduction: Adenotonsillectomy (AT) has long been the treatment of choice for obstructive sleep-disordered breathing (SDB) in children; and the literature shows about 75- 80% of cure within children with sleep respiratory breathing (SRB). This sleep disorder lead to a poor growth has a negative impact on neurocognitive system and causes serious mood alteration and hyperactivity. Beside this, pe…
		1		1		1			Giannini, I., et al. (2014). "Sacral nerve stimulation in chronic refractory constipated patients: Effects on gastrointestinal and bowel motor function." Techniques in Coloproctology 18(1): 94.
										Background Sacral nerve stimulation (SNS) has been proposed to treat constipated patients who were unresponsive to medical therapies but its effectiveness has been questioned and the mechanisms of actions poorly understood. Aim of the present study is to assess whether SNS may work by improving gastrointestinal (GI) motility, bowel function and QoL. Methods 17 patients (M:F = 0.21 mean age 43 ± 1…
		1		1		1			Giannini, I., et al. (2013). "Preliminary results of sacral nerve electrostimulation for chronic refractory constipation: Effects on gastrointestinal motility and bowel function." European Journal of Clinical Investigation 43: 68.
										Background: Sacral nerve stimulation (SNS) has recently been proposed to treat constipation unresponsive to medical treatments. Aim of this study is to assess if SNS can improve bowel function and QoL. Materials and methods: Eleven patients (nine females) with refractory constipation (lasting >12 months, 1.2 ± 0.7 evacuations weekly, Bristol score 1.5) entered the study. Before and during SNS ult…
		1		1		1			Gibson, C. J., et al. (2016). "Cortisol dysregulation is associated with daily diary-reported hot flashes among midlife women." Clinical Endocrinology 85(4): 645-651.
										Objective Hot flashes are reported by 70-80% of women during the menopause transition. It has been proposed that cortisol dysregulation is involved in hot flashes, but the relationship between cortisol and hot flashes has received little empirical attention. This study examined the relationship between cortisol and daily self-reported hot flashes. Design For 7 days, participants used electronic d…
		1	1		1		1		Gidlow, C. J., et al. (2016). "Hair cortisol and self-reported stress in healthy, working adults." Psychoneuroendocrinology 63: 163-169.
										Chronic stress can be important in the pathology of chronic disease. Hair cortisol concentrations (HCC) are proposed to reflect long term cortisol secretion from exposure to stress. To date, inconsistencies in the relationship between HCC and self-reported stress have been attributed to variation and limitations of perceived stress measurement. We report data from employees of two large public se…
		1		1		1			Gilberto, D. B., et al. (2003). "Postoperative pain management using fentanyl patches in dogs." Contemp Top Lab Anim Sci 42(4): 21-26.
										To the ability of the fentanyl patch to control pain in a postoperative canine model, we provided two male beagles with 25- μg/h patches and two with 50-μg/h patches 24 h prior to surgery. Each animal underwent a major abdominal surgical procedure to place three separate catheters with associated vascular access ports. Serum plasma levels of fentanyl were analyzed at multiple time points througho…
		1		1		1			Giles, K., et al. (2015). "A comparison of abdominal and visceral fat, energy intakes and perceived stress between shift and non-shift workers." Proceedings of the Nutrition Society 74(OCE1).
										Shift work has been linked with adverse health and unhealthy behaviours including obesity(1), cardiovascular disease(2,3), increased snacking(1), fatigue, sleep and digestive problems, depression, anxiety, disruptions in circadian rhythm and perceived stress(4). The present workplace study is part of the NeuroFAST project, which examines the link between stress and eating behaviour in shift and n…
		1		1		1			Ginty, A. T., et al. (2017). "Omega-3 Supplementation and the Neural Correlates of Negative Affect and Impulsivity: A Double-Blind, Randomized, Placebo-Controlled Trial in Midlife Adults." Psychosomatic Medicine 79(5): 549-556.
										Objective In clinical trials, omega-3 fatty acid supplementation improves symptoms in psychiatric disorders involving dysregulated mood and impulse control, yet it is unclear whether in healthy adults, omega-3 fatty acid supplementation affects mood, impulse control, and the brain systems supporting these processes. Accordingly, this study tested the hypotheses that eciosapentaenoic (EPA) and doc…
		1		1		1			Gkorezis, P., et al. (2016). "Linking football team performance to fans' work engagement and job performance: Test of a spillover model." Journal of Occupational and Organizational Psychology 89(4): 791-812.
										The weekly performance of one's favourite football team is a crucial affective event. However, little is known about the potential spillover effects that such events may have on fans' work-related attitudes and behaviours. Using a 4-week diary study among 41 public sector employees (N=164 observations), who were also football fans, we investigated the association of satisfaction with football tea…
		1		1		1			Glasser, S. P., et al. (1995). "THE EFFICACY AND SAFETY OF ONCE-DAILY NIFEDIPINE - THE COAT-CORE FORMULATION COMPARED WITH THE GASTROINTESTINAL THERAPEUTIC SYSTEM FORMULATION IN PATIENTS WITH MILD-TO-MODERATE DIASTOLIC HYPERTENSION." Clinical Therapeutics 17(1): 12-29.
										The efficacy and safety of two sustained-release formulations of nifedipine, the coat-core system (NIF CC) and the gastrointestinal therapeutic system (NIF GITS), were examined in 228 patients with mild-to-moderate essential hypertension in this 16-week, multicenter, randomized, double-blind study. The coadministration of food affects the nifedipine pharmacokinetics with differing magnitudes for …
		1		1		1			Gleichmann, U., et al. (1998). "Changes in lifestyle for therapy of coronary heart disease." Zeitschrift für Kardiologie 87(SUPPL. 2): 125-135.
										Life style measures (weight reduction and control, reduction of total fat calories to < 30 % of total calories, modification of fat intake to increased monounsaturated vegetable fat, increased intake of dietary fibers, increased physical activity, controlled stress relaxation) are the basis of longterm therapy of coronary heart disease. For transformation to daily life both patient and doctor nee…
		1		1		1			Glezer, M. G., et al. (2016). "Factors Provoking Angina in Patients With Myocardial Infarction: Antianginal Effects of Ivabradine of Therapy. Data of the LINKOR Study." Kardiologiya 56(11): 5-11.
										Aim: to analyze causes of attacks of angina pectoris and assess impact of optimization of antianginal therapy on frequency of attacks provoked by various factors. Material and method. We analyzed diaries of 1226 survivors of myocardial infarction (MI) which occurred within 12 months before inclusion in the LINKOR program. Causes of pain and their changes with correction of antianginal therapy wer…
	1			1		1	1		Gloor, P. A., et al. (2018). "Aristotle Said "Happiness is a State of Activity" Predicting Mood Through Body Sensing with Smartwatches." Journal of Systems Science and Systems Engineering 27(5): 586-612.
										We measure and predict states of Activation and Happiness using a body sensing application connected to smartwatches. Through the sensors of commercially available smartwatches we collect individual mood states and correlate them with body sensing data such as acceleration, heart rate, light level data, and location, through the GPS sensor built into the smartphone connected to the smartwatch. We…
		1		1		1			Goedhart, A. D., et al. (2008). "Comparing low frequency heart rate variability and preejection period: Two sides of a different coin." Psychophysiology 45(6): 1086-1090.
										It has been hypothesized that the ratio of heart rate variability in the low- (LF) and high- (HF) frequency bands may capture variation in cardiac sympathetic control. Here we tested the temporal stability of the LF/HF ratio in 24-h ambulatory recordings and compared this ratio to the preejection period (PEP), an established measure of cardiac sympathetic control. Good temporal stability was foun…
		1		1		1			Goldberg, M. S., et al. (2008). "A panel study in congestive heart failure to estimate the short-term effects from personal factors and environmental conditions on oxygen saturation and pulse rate." Occup Environ Med 65(10): 659-666.
										OBJECTIVES: Recent studies suggest that persons with congestive heart failure (CHF) may be at higher risk for short-term effects of air pollution. This daily diary panel study in Montreal, Quebec, was carried out to determine whether oxygen saturation and pulse rate were associated with selected personal factors, weather conditions and air pollution. METHODS: Thirty-one subjects with CHF particip…
		1		1		1			Goldberg, M. S., et al. (2009). "Shortness of breath at night and health status in congestive heart failure: effects of environmental conditions and health-related and dietary factors." Environ Res 109(2): 166-174.
										OBJECTIVES: Recent studies suggest that persons with congestive heart failure (CHF) may be at higher risk for the short-term effects of air pollution. We carried out this daily diary panel study in Montreal, Quebec, to determine whether indicators of self-reported health status and shortness of breath at night were associated with selected health-related and dietary factors, weather conditions, a…
		1		1		1			Goldberg, M. S., et al. (2015). "Physiological and perceived health effects from daily changes in air pollution and weather among persons with heart failure: A panel study." Journal of Exposure Science and Environmental Epidemiology 25(2): 187-199.
										We carried out this daily diary panel study in Montreal, Quebec, to determine whether oxygen saturation, pulse rate, blood pressure, self-rated health, and shortness of breath at night were associated with concentrations of indoor carbon monoxide (CO), and indoor and outdoor fine particles (PM2.5), temperature, and relative humidity. Over a 2-month consecutive period between 2008 and 2010, we mea…
	1		1		1				Goldstein, I. B., et al. (1992). "Ambulatory blood pressure and heart rate in healthy male paramedics during a workday and a nonworkday." Health Psychol 11(1): 48-54.
										Compared ambulatory blood pressure (BP) and heart rate (HR) in 30 paramedics during a 24-hr workday and a 24-hr nonworkday. During the 24-hr period as a whole, there were no BP differences between the workday and the nonworkday, but HR was higher during the nonworkday than during the workday. Systolic BP (SBP) recorded in the ambulance on the workday was elevated 9.8 mm Hg, compared to SBP record…
		1		1		1			Gómez Martínez, M. J., et al. (2007). "Predictive value of differential pulse pressure in the diagnosis of silent myocardial ischemia in patients with type-2 diabetes." Revista Espanola De Cardiologia 60(5): 543-547.
										Silent myocardial ischemia occurs more frequently in diabetics. Differential arterial pulse pressure is a valuable predictor of cardiovascular disease. We studied 48 consecutive male patients with type-2 diabetes and no known history of ischemic heart disease. Ambulatory monitoring of arterial pressure was carried out and the presence of silent myocardial ischemia was studied using a protocol tha…
		1		1		1			Gonzalez, J. G., et al. (1992). "EFFECT OF ACUTE ALCOHOL INGESTION ON SHORT-TERM HEART-RATE FLUCTUATIONS." Journal of Studies on Alcohol 53(1): 86-90.
										Acute ingestion of a low dose of alcohol (0.3 g/Kg) in a group of 18 healthy volunteers does not alter RR mean nor RR variance, producing only a slight decrease in the heart rate variability (HRV) measured by the mean momentary arrhythmia. However, power spectral of the HRV signal shows appreciable changes in the magnitude of the short-term RR fluctuations. Low frequency RR oscillations (0.02-0.0…
		1		1		1			Goode, P., et al. (2009). "Behavioral therapy with or without biofeedback and pelvic floor electrical stimulation for persistent post-prostatectomy incontinence - A randomized controlled trial." Neurourol Urodyn 28(7): 681-682.
										Hypothesis / aims of study: Although severe incontinence is temporary for most men after radical prostatectomy, persistent incontinence is not uncommon and has significant impact on quality of life. While perioperative pelvic floor muscle training has been shown in several highquality studies to improve post-operative recovery of continence, there are no randomized trials of conservative therapy …
		1		1		1			Goode, P. S., et al. (2009). "Pelvic floor electrical stimulation, biofeedback, and behavioral therapy for persistent post-prostatectomy incontinence." Journal of Urology 181(4): 591-592.
										INTRODUCTION AND OBJECTIVES: Although severe incontinence is temporary for most men after prostatectomy, persistent incontinence is not uncommon and has significant impact on quality of life. The objective of this study was to evaluate the effectiveness of non-surgical therapies for persistent post-prostatectomy incontinence. METHODS: This study was a randomized controlled trial of behavioral the…
		1		1		1			Gosse, P., et al. (1989). "Left ventricular mass in normotensive subjects. Importance of blood pressure response to activity." American Journal of Hypertension 2(2 I): 78-80.
										Recent works have shown the importance of blood pressure (BP) response to exercise or to daily activity as determinants of hypertensive cardiac hypertrophy. We have tested the relationship between BP and left ventricular (LV) mass in 23 normotensive young adults (mean age 25 ± 5) with normotensive parents. Blood pressure was measured at rest, at the end of maximal exercise test, and during 24-hou…
		1		1		1			Gosse, P., et al. (2013). "Arterial stiffness from monitoring of timing of korotkoff sounds predicts the occurrence of cardiovascular events independently of left ventricular mass in hypertensive patients." Hypertension 62(1): 161-167.
										Several studies have established that the increase in arterial stiffness (AS) is a cardiovascular risk factor but to date no studies have evaluated in hypertensive patients its prognostic value in comparison with another powerful risk factor, left ventricular mass (LVM) as measured by echocardiography. We prospectively evaluated the prognostic value of AS and LVM in patients with essential hypert…
		1	1		1		1		Gottdiener, J. S., et al. (1994). "Induction of silent myocardial ischemia with mental stress testing: relation to the triggers of ischemia during daily life activities and to ischemic functional severity." J Am Coll Cardiol 24(7): 1645-1651.
										OBJECTIVES: This study examined the relations among the triggers of ischemia during the activities of daily life, mental stress-induced ischemia in the laboratory and functional severity of ischemia on exercise testing. BACKGROUND: Myocardial ischemia is readily induced with exercise testing, but most episodes of ischemia in daily life occur during relatively sedentary activities. Although mental…
		1		1		1			Gouin, J., et al. (2013). "Heart rate variability predicts sleep efficiency." Sleep Medicine 14: e142.
										Introduction: Heart rate variability (HRV) provides information about autonomic nervous system function, and has been shown to vary across the sleep-wake cycle. Measures of HRV have also been found disturbed in sleep disorders such as sleep apnea and insomnia. However, it remains unclear whether HRV could be used as a biomarker of sleep quality. Here we evaluated the association between HRV and s…
		1		1		1			Gray, J. M., et al. (1988). "Comparison of labetalol and prazosin in hypertensive patients using automated ambulatory monitoring." Am J Med 84(5): 904-910.
										The differential effects of prazosin and labetalol on blood pressure and heart rate in the clinic and during daily activity were measured in a double-blind study utilizing automatic ambulatory monitors. One hundred five patients with essential hypertension (sitting diastolic blood pressure equal to 101 mm Hg) were randomly assigned to receive prazosin (n = 52) or labetalol (n = 53). Sixty-eight p…
	1			1		1	1		Gray, M. A., et al. (2012). "Emotional appraisal is influenced by cardiac afferent information." Emotion 12(1): 180-191.
										Influential models highlight the central integration of bodily arousal with emotion. Some emotions, notably disgust, are more closely coupled to visceral state than others. Cardiac baroreceptors, activated at systole within each cardiac cycle, provide short-term visceral feedback. Here we explored how phasic baroreceptor activation may alter the appraisal of brief emotional stimuli and consequent…
	1		1		1				Green, K. T., et al. (2016). "Exploring the relationship between posttraumatic stress disorder symptoms and momentary heart rate variability." J Psychosom Res 82: 31-34.
										OBJECTIVE: Exposure to trauma-related cues has been associated with a prolonged decrease in heart rate variability (HRV) under laboratory conditions, however the relationship between PTSD symptoms and HRV has not been evaluated during everyday life. The present study sought to determine whether Posttraumatic Stress Disorder (PTSD) symptoms reported during everyday life were related to reduced HRV…
		1		1		1			Green, M. S., et al. (1991). "Association of silent ST-segment depression on one-hour ambulatory ECGs with exposure to industrial noise among blue-collar workers in Israel examined at different levels of ambient temperature--the CORDIS Study." Public Health Rev 19(1-4): 277-293.
										BACKGROUND: Epidemiologic studies on the effects of ambient temperature or industrial noise on the cardiovascular system have usually focused on blood pressure. However, the ambulatory ECG may be a sensitive instrument for evaluating transient changes in the myocardium associated with exposure to such environmental stressors. In particular, the presence of silent ST-segment depression would stron…
		1		1		1			Greeson, J., et al. (2014). "Rest assured: Changes in sleep and metabolism following mindfulness-based stress reduction (MBSR)." Psychosomatic Medicine 76(3): A-41.
										Given the known links between psychological stress, sleep disturbance, metabolic dysregulation, and cardiovascular disease, we conducted an open trial of Mindfulness-Based Stress Reduction (MBSR) for healthy but stressed adults who reported trouble sleeping (n=64, F=67%, white=84%, aged 22-64, mean Pittsburgh Sleep Quality Index [PSQI] global score = 5.39). We hypothesized that mindfulness traini…
		1		1		1			Grewen, K., et al. (2000). "Stable pessimistic attributions interact with socioeconomic status to influence blood pressure and vulnerability to hypertension." J Womens Health Gend Based Med 9(8): 905-915.
										We investigated the relationship of pessimistic attributional style (specifically, stable attributions for negative events) and socioeconomic status (SES) to cardiovascular and catecholamine profiles in a biracial sample of 37 postmenopausal women (aged 39-64 years) not taking hormone replacement therapy (HRT). Blood pressure (BP) variation in response to the demands of daily life was assessed by…
		1		1		1			Grí, M. O., et al. (2011). "Sleep stability and cognitive function in an arctic martian analogue." Aviation Space and Environmental Medicine 82(4): 434-441.
										Introduction: Human performance is affected by sleep disruption and sleep deprivation can critically affect mission outcome in both spacefl ight and other extreme environments. In this study, the seven-person crew (four men, three women) lived a Martian sol (24.65 h) for 37 d during a long-term stay at the Flashline Mars Arctic Research Station (FMARS) on Devon Island, Canada. Crewmembers underwe…
		1		1		1			Grin, J. M., et al. (1993). "MANAGEMENT OF HYPERTENSION AFTER AMBULATORY BLOOD-PRESSURE MONITORING." Annals of Internal Medicine 118(11): 833-837.
										Objective: To study the test-ordering behavior of practicing physicians regarding ambulatory monitoring of blood pressure and to assess changes in patient management after this study. Design: Cross-sectional assessment of physicians' practice habits regarding the ordering of ambulatory blood pressure monitoring and a longitudinal study of patient management after monitoring. Setting: Physicians' …
									Griofa, M. O., et al. (2011). "Sleep stability and cognitive function in an Arctic Martian analogue." Aviat Space Environ Med 82(4): 434-441.
									DUPLICATE	INTRODUCTION: Human performance is affected by sleep disruption and sleep deprivation can critically affect mission outcome in both spaceflight and other extreme environments. In this study, the seven-person crew (four men, three women) lived a Martian sol (24.65 h) for 37 d during a long-term stay at the Flashline Mars Arctic Research Station (FMARS) on Devon Island, Canada. Crewmembers underwen…
		1		1		1			Groen, J., et al. (2009). "Five-year follow-up of sacral nerve neuromodulation in 60 women with idiopathic refractory urge incontinence." Neurourol Urodyn 28(7): 795-796.
										Hypothesis / aims of study: Sacral nerve neuromodulation (SNS) for the treatment of voiding dysfunction refractory to conservative therapy was introduced about two decades ago. Reports on the long-term follow-up in large homogeneous groups of patients are however still scarce. This abstract reports on the 5-year follow-up of 60 women implanted because of idiopathic urge incontinence refractory to…
		1		1		1			Groot, Y., et al. (2009). "Vulnerability to developing anxiety and depression in 10-12 year olds and its relationship to autonomic cardiac control." Clinical EEG and Neuroscience 40(3): 225.
										Adolescence is a developmentally vulnerable period as many cortical and subcortical changes take place affecting autonomic regulation. This study examines whether negative affect is associated with decreased parasympathetic and increased sympathetic cardiac autonomic control in 10-12 year olds. A group of 2453 secondary school students from the Melbourne metropolitan area completed the Early Adol…
		1		1		1			Grosgogeat, Y., et al. (1986). "Physiological limits of variations of the heart rate by Holter monitoring in 134 normal subjects." Archives Des Maladies Du Coeur Et Des Vaisseaux 79(3): 324-331.
										Ambulatory 24 hour electrocardiography by the Holter method was carried out in 134 normal subjects (59 men, 75 women, mean age: 42.5 ± 14 years). The average heart rate over 24 hours was 75 ± 9 bpm, 82 ± 10 bpm during the daytime and 64 ± 8 bpm at night. Maximal and minimal momentary variations (over 5 minutes) were small during the night (+23% and -7%) and greater during the daytime (+47% and -1…
	1			1		1	1		Grossman, P., et al. (2008). "Patterns of objective physical functioning and perception of mood and fatigue in posttreatment breast cancer patients and healthy controls: an ambulatory psychophysiological investigation." Psychosom Med 70(7): 819-828.
										OBJECTIVE: To monitor objective physiological and self-report measures among apparently disease-free breast cancer patients (n = 33) in the first 2 years of posttreatment recovery, using a cross-sectional design, and compare findings with women without histories of cancer or other serious disorders (n =33). Time-since-treatment also served as an independent variable. Few studies have examined adj…
		1		1		1			Grossman, P. and E. W. Taylor (2007). "Toward understanding respiratory sinus arrhythmia: Relations to cardiac vagal tone, evolution and biobehavioral functions." Biological Psychology 74(2): 263-285.
										Respiratory sinus arrhythmia (RSA, or high-frequency heart-rate variability) is frequently employed as an index of cardiac vagal tone or even believed to be a direct measure of vagal tone. However, there are many significant caveats regarding vagal tone interpretation: 1. Respiratory parameters can confound relations between RSA and cardiac vagal tone. 2. Although intraindividual relations betwee…
		1		1		1			Grossman, P., et al. (2004). "Respiratory sinus arrhythmia, cardiac vagal control, and daily activity." American Journal of Physiology-Heart and Circulatory Physiology 287(2): H728-H734.
										Ambulatory respiratory sinus arrhythmia (RSA) or high-frequency heart rate (HR) variability is frequently employed as an index of cardiac parasympathetic control and related to risk or severity of cardiovascular disease. However, laboratory studies indicate variations in physical activity and respiratory parameters of rate and tidal volume may confound estimation of vagal activity. Because little…
		1		1		1			Gruber, J., et al. (2015). "Heart rate variability as a potential indicator of positive valence system disturbance: A proof of concept investigation." Int J Psychophysiol 98(2 Pt 2): 240-248.
										One promising avenue toward a better understanding of the pathophysiology of positive emotional disturbances is to examine high-frequency heart rate variability (HRV-HF), which has been implicated as a potential physiological index of disturbances in positive emotional functioning. To date, only a few psychopathology relevant studies have systematically quantified HRV-HF profiles using more ecolo…
		1	1		1		1		Guasti, L., et al. (1998). "Reactivity of blood pressure to mental arithmetic stress test, stress-test recovery time, and ambulatory blood pressure in hypertensive and normotensive subjects." Blood Press Monit 3(5): 275-280.
										BACKGROUND: Laboratory mental stress testing and 24 h ambulatory blood pressure monitoring may analyse reactivity of blood pressure during provoked stress and stressful situations in daily-life, respectively. OBJECTIVE: To evaluate whether the responses to a mental stress test and during the stress-test recovery time were associated with ambulatory blood pressure parameters. METHODS: Fifty-two un…
	1			1		1	1		Guasti, L., et al. (1999). "Mean values of blood pressure measured during the first three hours at 24-h ambulatory monitoring and reactivity to stress." American Journal of Hypertension 12(4): 164A-164A.
		1	1		1		1		Gullette, E. C. D., et al. (1997). "Effects of mental stress on myocardial ischemia during daily life." Journal of the American Medical Association 277(19): 1521-1526.
										Objective.-To determine the relative risk of myocardial ischemia triggered by specific emotions during daily life. Design and Setting.- Relative risk was calculated by the recently developed case-crossover method, in which the frequency of a presumed trigger during nonischemic, or control, hours is compared with the trigger's frequency during ischemic, or case, hours. Outpatients at Duke Universi…
		1		1		1			Gump, B. B., et al. (2001). "Partner interactions are associated with reduced blood pressure in the natural environment: ambulatory monitoring evidence from a healthy, multiethnic adult sample." Psychosom Med 63(3): 423-433.
										OBJECTIVE: The objective of this study was to examine the effects of partner interactions on ambulatory blood pressure in a sample of 120 healthy adults who were monitored over a 6-day period. METHODS: After each blood pressure measurement, participants rated characteristics of ongoing social interactions, along with emotional activation, physical activity, talking, posture, and other covariates,…
		1		1		1			Gunn, H. E., et al. (2018). "Sleep duration and blood pressure reactivity in young adolescents." Sleep 41: A97.
										Introduction: Risk for cardiovascular disease (CVD) is detectable as early as young adolescence and sleep duration is implicated in this risk. However, much of what is known about sleep duration and CVD risk is based on retrospective self-reports and cross-sectional associations. The current pilot study assessed whether 10-day sleep duration predicts blood pressure (BP) reactivity and recovery in…
		1		1		1			Gupta, S., et al. (2005). "The relationship of vascular glycolipid storage to clinical manifestations of Fabry disease a cross-sectional study of a large cohort of clinically affected heterozygous women." Medicine (Baltimore) 84(5): 261-268.
										Fabry disease is a rare X-linked lysosomal storage disorder caused by deficient activity of alpha-galactosidase A (alpha-Gal A) resulting in the storage of glycosphingolipids, especially globotriaosylceramide (GbA in cells throughout the body, causing life-threatening renal, cardiac, and cerebrovascular complications in hemizygous males and some heterozygous females. Disease manifestations in het…
		1		1		1			Gustafsson, M. K., et al. (2019). "The effect of an exercise program in pregnancy on vitamin D status among healthy, pregnant Norwegian women: a randomized controlled trial." Bmc Pregnancy and Childbirth 19.
										BackgroundVitamin D insufficiency is common in pregnant women worldwide. Regular prenatal exercise is considered beneficial for maternal and fetal health. There is a knowledge gap regarding the impact of prenatal exercise on maternal vitamin D levels.The objective of this study was to investigate whether a prenatal exercise program influenced serum levels of total, free and bioavailable 25-hydrox…
		1		1		1			Gwaltney, C. J. and J. Emerson (2009). "Studying Adolescent Smoking in Real Time: Use of Ecological Momentary Assessment." Current Cardiovascular Risk Reports 3(6): 398-402.
										Adolescent cigarette smoking remains a significant public health problem and a major cause of cardiovascular disease later in life. Understanding the processes underlying adolescent smoking initiation, progression, and cessation may allow for improved interventions in this population for primary prevention of cardiovascular disease. Theoretical models of smoking initiation and relapse suggest tha…
	1		1		1				Hagan, M. J., et al. (2017). "Associations between childhood adversity and daily suppression and avoidance in response to stress in adulthood: can neurobiological sensitivity help explain this relationship?" Anxiety Stress Coping 30(2): 163-175.
										BACKGROUND AND OBJECTIVES: Although it has been postulated that psychological responses to stress in adulthood are grounded in childhood experiences in the family environment, evidence has been inconsistent. This study tested whether two putative measures of neurobiological sensitivity (vagal flexibility and attentional capacity) moderated the relation between women's reported exposure to a risky…
		1		1		1			Halberg, F., et al. (1996). "Fleeting 'Monitor-', 'Conflict-', or 'Grief-Associated' blood pressure disorders: MESOR-Hypertension and circadian rhythm." Eurorehab(4): 225-240.
										The blood pressure (BP) and heart rate (HR) of a clinically apparently healthy woman (CH) were ambulatorily monitored at 30-minute intervals on four occasions for spans of 21, 11, 11 and 15 days, separated by a few months, with a thorough diary kept on each occasion. The data were fitted by least squares with a 24-hour cosine curve according to the cosinor procedure. During the first 5 days of th…
		1		1		1			Hall, S. J., et al. (2017). "Salivary alpha amylase in on-call from home fire and emergency service personnel." Endocrine Connections 6(8): 637-646.
										The effect of working on-call from home on the sympatho-adrenal medullary system activity is currently unknown. This study had two aims, Aim 1: examine salivary alpha amylase awakening response (AAR) and diurnal salivary alpha amylase (sAA) profile in fire and emergency service workers who operate on-call from home following a night on-call with a call (NIGHT-CALL), a night on-call without a call…
	1		1		1				Hallas, C. N., et al. (2003). "Predicting blood pressure reactivity and heart rate variability from mood state following coronary artery bypass surgery." Int J Psychophysiol 47(1): 43-55.
										STUDY OBJECTIVES: Coronary Artery Bypass Graft (CABG) surgery is a common and successful procedure for revascularisation. However, the experience can induce emotional reactions prior to and following surgery. This study aimed to document changes in blood pressure (BP) reactivity and heart rate variability (HRV) following CABG surgery, and to determine the impact of mood state, particularly anxiet…
		1	1		1		1		Hallman, D. M., et al. (2014). "Changes in physical activity and heart rate variability in chronic neck-shoulder pain: monitoring during work and leisure time." Int Arch Occup Environ Health 87(7): 735-744.
										OBJECTIVES: Neck-shoulder pain (NSP) is a common work-related musculoskeletal disorder with unclear mechanisms. Changes in physical activity and autonomic nervous system regulation may be involved in the pathogenesis of chronic NSP. The aim of the current study was to investigate autonomic regulation in relation to physical activity and perceived symptoms during work and leisure time among worker…
	1		1		1				Hallman, D. M. and E. Lyskov (2012). "Autonomic regulation, physical activity and perceived stress in subjects with musculoskeletal pain: 24-hour ambulatory monitoring." Int J Psychophysiol 86(3): 276-282.
										The aim of the study was to investigate autonomic nervous system regulation, physical activity (PA) and perceived stress and energy during daily activities in subjects with chronic muscle pain in the neck-shoulders (trapezius myalgia) (n=23) and symptom-free controls (n=22). Subjects underwent 24-hour objective ambulatory monitoring of heart rate variability (HRV) and PA, and reported their perce…
		1	1		1		1		Hallman, D. M., et al. (2015). "Long-Term Monitoring of Physical Behavior Reveals Different Cardiac Responses to Physical Activity among Subjects with and without Chronic Neck Pain." Biomed Res Int 2015: 907482.
										BACKGROUND: We determined the extent to which heart rate variability (HRV) responses to daily physical activity differ between subjects with and without chronic neck pain. METHOD: Twenty-nine subjects (13 women) with chronic neck pain and 27 age- and gender-matched healthy controls participated. Physical activity (accelerometry), HRV (heart rate monitor), and spatial location (Global Positioning …
		1		1		1			Hamer, A. W. F. (1992). "Placebo effect of nitrate monotherapy for myocardial ischemia." American Journal of Cardiology 70(15): 1238-1242.
										Nitrate monotherapy was assessed by treadmill exercise stress testing in 18 patients with significant but relatively asymptomatic myocardial ischemia who were receiving no other antianginal therapy. In addition, prolonged ambulatory electrocardiographic monitoring was performed in 7 patients with demonstrable ischemia during baseline monitoring. After baseline assessment, 5 treatment periods were…
		1	1		1		1		Hamer, M., et al. (2011). "Plasma renin responses to mental stress and carotid intima-media thickness in black Africans: The SABPA study." Journal of Human Hypertension 25(7): 437-443.
										The renin-angiotensin-aldosterone system can be activated by sympathetic nervous input and is thought to have an important role in the prevalence of hypertension and cardiovascular risk in black Africans. We examined (1) the association between plasma renin responses to mental stress and a marker of sub-clinical atherosclerosis; and (2) associations between resting renin and 24-h ambulatory blood…
		1		1		1			Hamm, C., et al. (2018). "PSYSTIFF-Study: Relation between mental illness and arterial stiffness, a preliminary report." Journal fur Hypertonie 22(2): 37.
										Objective Arterial stiffness is a stress-sensitive parameter and one of the earliest indicators for changes in vascular structure and function and may be assessed using various indicators like the pulse wave velocity (PWV). A higher PWV is related to an increased arterial stiffness. To our knowledge, there are no prospectively designed investigations that examined the relation between mental illn…
		1		1		1			Haney, A., et al. (2014). "Sleep disturbance and cardiometabolic risk factors in early pregnancy: a preliminary study." Sleep Medicine 15(4): 444-450.
										Background: Cardiometabolic (CM) risk factors are linked to increased morbidity. Disturbed sleep is associated with CM risk factors in late pregnancy, but little is known about sleep in early pregnancy and CM risk factors. Methods: Diary and actigraphy-assessed sleep information, as well as CM outcomes (blood pressure (BP) and body mass index (BMI)), were collected thrice from pregnant women (N =…
	1		1		1				Hanson, E. K. S., et al. (2001). "Vagal cardiac control throughout the day: The relative importance of effort-reward imbalance and within-day measurements of mood, demand and satisfaction." Biological Psychology 56(1): 23-44.
										The effects of variables derived from a work stress theory (the effort-reward theory) on the power in the high frequency (HF-HRV) band of heart rate (0.14-0.40 Hz) throughout a work day, were determined using multilevel analysis. Explanatory variables were analysed at two levels: at the lowest level (within-day level), the effects of positive mood, negative mood, demand, satisfaction, demand-sati…
		1		1		1			Harbison, J. A., et al. (2009). "Hypertension and daytime hypotension found on ambulatory blood pressure is associated with fatigue following stroke and TIA." Qjm-an International Journal of Medicine 102(2): 109-115.
										Background: Fatigue affects up to 68 of subjects following stroke. In non-stroke patients, associations are reported between chronic fatigue and both hypertension and hypotension. We hypothesized that, in patients with stroke or transient ischaemic attack (TIA), an association may exist between fatigue and abnormal blood pressure (BP) detected on ambulatory monitoring. Methods: Subjects recruited…
		1		1		1			Harden, C. J., et al. (2014). "Long-chain polyunsaturated fatty acid supplementation had no effect on body weight but reduced energy intake in overweight and obese women." Nutrition Research 34(1): 17-24.
										Longer-chain polyunsaturated fatty acids may have greater appetite-suppressing effects than shorter-chain, monosaturated, and saturated fatty acids. Because fish oils are predominantly composed of n-3 long-chain polyunsaturated fatty acid and may assist in the treatment of obesity comorbidities, their effect on body weight and body mass index is of interest. We hypothesized that daily supplementa…
		1		1		1			Hardinge, F. M., et al. (2014). "Using a mobile health application to support self-management in COPD-a cohort feasibility study." American Journal of Respiratory and Critical Care Medicine 189.
										Introduction: The sElf management anD support proGrammE (EDGE) project, will test the efficacy of a multi-component mobile health (mHealth) intervention in improving quality of life in COPD patients. An internet-linked tablet computing device has been developed intended for use by people with varying computer skills, ensuring data quality and integrated within clinical care to deliver self-manage…
		1		1		1			Hareva, D. H., et al. (2007). Development of real-time biological data collection system using a cellular phone.
										In order to collect biological data of human in real-time, we developed biological data collection system (BDCS) using a cellular phone. The BDCS consists of EMA system and biological measuring devices (BUD) system. In this study, the EMA system was implemented to obtain subject behaviors and feelings related sleep around two weeks and BMD to obtain biological data such as snoring, skin impedance…
		1		1		1			Harper, R. M., et al. (1998). "Relationships between hippocampal activity and breathing patterns." Neurosci Biobehav Rev 22(2): 233-236.
										Single cell discharge, EEG activity, and optical changes accompanying alterations in breathing patterns, as well as the knowledge that respiratory musculature is heavily involved in movement and other behavioral acts, implicate hippocampal regions in some aspects of breathing control. The control is unlikely to reside in oscillatory breathing movements, because such patterns emerge in preparation…
		1		1		1			Harris, P. J., et al. (2001). "An ambulatory physiological monitor for animal welfare studies." Computers and Electronics in Agriculture 32(3): 181-194.
										Monitoring physiological activity in freely moving subjects poses a considerable challenge. The Free-Range Physiological Monitor (FRPM) is a novel instrumentation pack designed to record and analyze physiological processes in ambulatory subjects for periods of 4 weeks and greater with no researcher intervention. Up to 255 monitors can be used simultaneously, with data compression ratios of up to …
		1		1		1			Harris, T., et al. (2015). "A Primary Care Nurse-Delivered Walking Intervention in Older Adults: PACE (Pedometer Accelerometer Consultation Evaluation)-Lift Cluster Randomised Controlled Trial." PLoS medicine 12(2).
										Background Brisk walking in older people can increase step-counts and moderate to vigorous intensity physical activity (MVPA) in >= 10-minute bouts, as advised in World Health Organization guidelines. Previous interventions have reported step-count increases, but not change in objectively measured MVPA in older people. We assessed whether a primary care nurse-delivered complex intervention increa…
		1		1		1			Hartogs, B. M. A., et al. (2017). "Heart Rate Variability Biofeedback Stress Relief Program for Depression*. A Replicated Single-Subject Design." Methods Inf Med 56(6): 419-426.
										BACKGROUND: Depressive disorders often have a chronic course and the efficacy of evidence-based treatments may be overestimated. OBJECTIVE: To examine the effectiveness of the Heart Rate Variability Stress Reduction Program (SRP) as a supplement to standard treatment in patients with depressive disorders. METHODS: The SRP was individually administered in eight weekly sessions. Seven participants …
		1		1		1			Hauser, G., et al. (2017). "Brain-gut miscommunication: Biopsychosocial predictors of quality of life in IBS." Neurogastroenterology and Motility 29: 57.
										Objective: The biopsychosocial model of IBS describes a number of predisposing, precipitating, and perpetuating factors, such as personality traits, affective status, altered autonomic, and/or immune response, which contribute to the onset and maintenance of symptoms and consequently to quality of life impairment. The aim of this study was to examine the impact of various psychological (personali…
		1		1		1			Hautvast, R. W. M., et al. (1996). "Effects of spinal cord stimulation on myocardial blood flow assessed by positron emission tomography in patients with refractory angina pectoris." American Journal of Cardiology 77(7): 462-467.
										Spinal cord stimulation in angina pectoris increases exercise capacity and reduces both anginal attacks and ischemic electrocardiographic signs. This suggests an anti-ischemic action, perhaps through changes in myocardial blood flow. In 9 patients, regional myocardial blood flow was studied with positron emission tomography before and after 6 weeks of spinal cord stimulation, both at rest and dur…
	1		1		1				Hawkley, L. C., et al. (2003). "Loneliness in everyday life: cardiovascular activity, psychosocial context, and health behaviors." J Pers Soc Psychol 85(1): 105-120.
										Prior lab research revealed higher basal total peripheral resistance (TPR) and lower cardiac output (CO) in lonely than in nonlonely young adults. In this study, experience sampling was used to obtain ambulatory blood pressure; impedance cardiography: and reports of activities, appraisals, interactions, and health behaviors. Results confirmed that loneliness predicted higher TPR and lower CO duri…
		1		1		1			Haynes, S. N. and D. T. Yoshioka (2007). "Clinical assessment applications of ambulatory biosensors." Psychological Assessment 19(1): 44-57.
										Ambulatory biosensor assessment includes a diverse set of rapidly developing and increasingly technologically sophisticated strategies to acquire minimally disruptive measures of physiological and motor variables of persons in their natural environments. Numerous studies have measured cardiovascular variables, physical activity, and biochemicals such as cortisol in psychopathology and treatment r…
		1		1		1			Hayward, C., et al. (2015). "Twave alternans during tilt table testing." Europace 17: v14.
										Introduction: T wave alternans (TWA) determined by the modified moving average (MMA) method is currently being assessed as a marker to guide patient selection for defibrillator implantation in the REFINE-ICD study. There is little data on the effect of sympathetic nervous system (SNS) activation on TWA. We examined the effect of tilting, a manoeuvre known to activate the SNS, on TWA and investiga…
		1		1		1			Healey, J. (2011). Recording Affect in the Field: Towards Methods and Metrics for Improving Ground Truth Labels. Affective Computing and Intelligent Interaction, Pt I. S. Dmello, A. Graesser, B. Schuller and J. C. Martin. 6974: 107-116.
										One of the primary goals of affective computing is enabling computers to recognize human emotion. To do this we need accurately labeled affective data. This is challenging to obtain in real situations where affective events are not scripted and occur simultaneously with other activities and feelings. Affective labels also rely heavily on subject self-report for which can be problematic. This pape…
		1		1		1			Healey, J. A. (2008). SENSING AFFECTIVE EXPERIENCE. Probing Experience. J. Westerink, M. Ouwerkerk, T. J. M. Overbeek, W. F. Pasveer and B. deRuyter. 8: 91-100.
										Recording affective experience through psychophysiological measures presents many challenges. In the laboratory setting, where conditions can be controlled it is often difficult to generate the range and magnitude of emotional response that might want to be studied. In the ambulatory environment, physiological responses to motion and daily activities often confound physiological responses to affe…
		1		1		1			Heath, M., et al. (2014). "Does one hour of bright or short-wavelength filtered tablet screenlight have a meaningful effect on adolescents ' pre-bedtime alertness, sleep, and daytime functioning?" Chronobiology International 31(4): 496-505.
										Electronic media use is prevalent among adolescent populations, as is the frequency of sleeplessness. One mechanism proposed for technology affecting adolescents' sleep is the alerting effects from bright screens. Two explanations are provided. First, screens emit significant amounts of short-wavelength light (i.e. blue), which produces acute alertness and alters sleep timing. Second, later chron…
		1		1		1			Hebestreit, A. and W. Ahrens (2010). "Relationship between dietary behaviours and obesity in European children." International Journal of Pediatric Obesity 5: 45-47.
										Purpose: To understand the association of unbalanced dietary habits, an increasingly sedentary lifestyle and a changing social environment on the health and well-being of 2- to 10-year old children and to develop effective prevention strategies are the two main aims of the IDEFICS study (Identification and prevention of dietary- and lifestyle- induced health effects in children and infants), a fi…
		1		1		1			Hedman, A. and R. Nordlander (1989). "QT sensing rate responsive pacing compared to fixed rate ventricular inhibited pacing: a controlled clinical study." Pacing Clin Electrophysiol 12(2): 374-385.
										Eighteen patients, five women and 13 men, (mean age 70 +/- S.E.M. 2 years) treated with QT sensing rate responsive pacemakers due to symptomatic high degree AV block took part in a double-blind study, comparing the rate responsive (TX) mode with fixed rate ventricular inhibited (VVI) pacing. The pacemaker was blindly programmed to either mode in a cross-over design. During the 1 month period a da…
		1		1		1			Heenan, A., et al. (2017). "Cognitive behavioural therapy for insomnia improves sleep quality and reduces anxious and depressive symptoms in patients with cardiovascular diseases." Journal of Cardiopulmonary Rehabilitation and Prevention 37(6): 458.
										Background: Cardiovascular disease (CVD) remains a leading cause of death despite many known modifiable risk factors. Insomnia is known to correlate with CVD and cognitive behavioural therapy for insomnia (CBT-I) is accepted as the first-line treatment for this disorder. Even so, there is little research to date on the use of CBT-I in patients with CVD, even less on the effects of CBT-I on CVD ri…
		1		1		1			Heilman, K. J., et al. (2008). "Accuracy of the StressEraser (R) in the detection of cardiac rhythms." Applied psychophysiology and biofeedback 33(2): 83-89.
										StressEraser (R) is a commercially marketed biofeedback device designed to enhance heart rate variability. StressEraser (R) makes its internal calculations on beat-to-beat measures of finger pulse intervals. However, the accuracy and precision of StressEraser (R) in quantifying interbeat intervals using finger pulse intervals has not been evaluated against standard laboratory equipment using R-R …
		1	1		1		1		Heitkemper, M. M., et al. (2011). "Is childhood abuse or neglect associated with symptom reports and physiological measures in women with irritable bowel syndrome?" Biol Res Nurs 13(4): 399-408.
										PURPOSE: Early childhood traumatic experiences (e.g., abuse or neglect) may contribute to sleep disturbances as well as to other indicators of arousal in patients with irritable bowel syndrome (IBS). This study compared women with IBS positive for a history of childhood abuse and/or neglect to women with IBS without this history on daily gastrointestinal (GI), sleep, somatic, and psychological sy…
		1		1		1			Hejjel, L. and I. Gál (2001). "Heart rate variability analysis." Acta Physiol Hung 88(3-4): 219-230.
										The expansion of heart rate variability analysis has been facilitated by the remarkable development of computer sciences and digital signal processing during the last thirty years. The beat-to-beat fluctuation of the heart rate originates from the momentary summing of sympathetic and parasympathetic influences on the sinus node. According to the extensive associations of the autonomic nervous sys…
	1			1		1	1		Hennigan, J. K. and A. W. Wortham (1975). "Analysis of workday stresses on industrial managers using heart rate as a criterion." Ergonomics 18(6): 675-681.
										The purpose of the research presented in this paper was to evaluate the impact of job activity on heart rate. Electrocardiograms of 24 male engineering managers were obtained during a normal workday to determine the effect of their industrial work conditions on heart rate (HR). Electrocardiogram records were collected on each subject during two 6 to 10 hr periods, giving 48 possible data days of …
		1		1		1			Henskens, L. H., et al. (2008). "Different classifications of nocturnal blood pressure dipping affect the prevalence of dippers and nondippers and the relation with target-organ damage." J Hypertens 26(4): 691-698.
										OBJECTIVE: We assessed how different definitions of the awake and asleep periods and use of various blood pressure (BP) indices affect the extent of the nocturnal BP dip, the prevalence of dippers and nondippers, their respective reproducibilities and the relation of nondipping with target-organ damage. METHODS: We performed 24-h ambulatory BP monitoring twice and determined the left ventricular …
		1		1		1			Hermida, R. C., et al. (2007). "Circadian variation of blood pressure: The basis for the chronotherapy of hypertension." Advanced Drug Delivery Reviews 59(9-10): 904-922.
										Ambulatory blood pressure (BP) measurements present a close correlation with target organ damage and cardiovascular events, including myocardial infarction, stroke and cardiovascular mortality. With the use of this measurement technique, a significant circadian variation has been shown to characterize BP. This circadian BP variation, although affected by a variety of external factors, represents …
		1		1		1			Hernández-Bendezú, M. D. C., et al. (2018). "Quality of an ambulatory monitoring technique for diagnosing obstructive sleep apnea under conditions of limited resources." Sleep Science 11(4): 269-273.
										Objectives: To: 1) evaluate the quality of an ambulatory monitoring technique for diagnosing Obstructive Sleep Apnea Syndrome (OSAS) while patients move through the city; and 2) identify factors that lead to data loss. Methods: Clinical histories were reviewed and ambulatory portable monitorings of adults with high pretest probability for OSAS were included, the signals monitored were pulse oxime…
		1		1		1			Herpin, D. and D. Conte (1989). "Assessment of the antihypertensive effect of lisinopril using 24-hour ambulatory monitoring." J Hum Hypertens 3 Suppl 1: 11-15.
										The effect of lisinopril 20 mg given once daily was assessed in 25 patients with mild to moderate essential hypertension using both ambulatory monitoring and cuff measurements of blood pressure (BP) made in the clinic. The effect of 4 weeks of lisinopril treatment on BP was compared with the BP recorded after 2 weeks on placebo. Lisinopril treatment reduced supine and standing cuff clinic measure…
		1	1			1	1		Hey, S. and H. Sghir (2011). Psycho-physiological Stress Monitoring using Mobile and Continous Pulse Transit Time Measurement.
										In the last years stress has become one of the most serious health problems in industrialized western countries. It is one of the most common reasons for a number of serious diseases and an important factor for increasing cost in health systems. Beside this, over the last years there has been an increasing interest in finding new methods for capturing psychological, behavioral and physiological d…
		1		1		1			Hiatt, W. R., et al. (1985). "Effect of beta-adrenergic blockers on the peripheral circulation in patients with peripheral vascular disease." Circulation 72(6): 1226-1231.
										Beta-Adrenergic blockers have not been widely used in patients with peripheral vascular disease because these drugs have been reported to worsen the symptoms of intermittent claudication. To test this assumption we studied the effects of a beta 1-selective and a nonselective beta-adrenergic blocker on postexercise calf blood flow and symptoms of claudication in 19 patients with mild-to-moderate p…
		1		1		1			Hicks, A. M. and L. M. Diamond (2008). "How was your day? Couples' affect when telling and hearing daily events." Personal Relationships 15(2): 205-228.
										This study examined day-to-day mood changes associated with disclosure of positive and stressful events as affect regulation within couples. In daily diaries, 48 couples cohabiting in the United States reported whether they told their partner about the most positive and stressful event of their day. Participants reported greater positive affect on days when they told their partner about the most …
		1		1		1			Hilbert, A., et al. (2011). "Psychophysiological responses to idiosyncratic stress in bulimia nervosa and binge eating disorder." Physiology & Behavior 104(5): 770-777.
										This study examined psychophysiological stress responses to idiosyncratically relevant stress in bulimia nervosa (BN) and binge eating disorder (BED), in relation to autonomic cardiac control and nutritional status. A total of 81 women with BN, BED and healthy controls (HC) took part in an in sensu exposure to idiosyncratic stress. Psychological and peripheral physiological parameters were measur…
		1	1		1		1		Hill, L. K., et al. (2007). "Perceived racism and ambulatory blood pressure in African American college students." Journal of Black Psychology 33(4): 404-421.
										Experiences with racial discrimination may contribute to stress-induced blood pressure (BP) elevations among African Americans. It was reported that perceived racism was associated with ambulatory BP (ABP) during waking hours. This study examined perceived racism and ABP among 40 African American college students, who completed an ABP assessment from which daytime and nighttime averages were comp…
	1		1		1				Hilmert, C. J., et al. (2010). "Blood pressure reactivity predicts somatic reactivity to stress in daily life." J Behav Med 33(4): 282-292.
										The purpose of the present study was to examine whether stress-somatic symptom associations may be more pronounced among individuals whose bodies exhibit higher levels of cardiovascular reactivity to a laboratory social stress task. During an initial laboratory session, participants delivered a 5-min speech and individual differences in cardiovascular reactivity were quantified. The same particip…
		1		1		1			Hinderliter, A. L., et al. (1992). "RACIAL-DIFFERENCES IN LEFT-VENTRICULAR STRUCTURE IN HEALTHY-YOUNG ADULTS." American Journal of Cardiology 69(14): 1196-1199.
										Racial differences in cardiac structure and function were evaluated in 62 black and 71 white healthy young adults. Left ventricular (LV) mass index, relative wall thickness, fractional shortening, resting cardiac index and resting systemic vascular resistance index were estimated using M-mode echocardiography. Pulsed Doppler interrogation of transmitral flow was used to characterize LV filling. A…
		1		1		1			Hirata, R. P., et al. (2010). "Rapid maxillary expander in snorer children with tonsil hypertrophy - A non-invasive option to adenotonsillectomy." Journal of Sleep Research 19: 362-363.
										Adenotonsillectomy (AT) has long been the treatment of choice for obstructive sleep disordered breathing (SDB) in children and the literature shows about 75-80% of cure within children with sleep respiratory breathing (SRB). This sleep disorder leads to a poor growth and has a negative impact on neurocognitive system, causing serious mood alteration and hyperactivity. Beside this, pediatric studi…
		1		1		1			Hirota, T., et al. (2010). "Milk intake accompanied with higher intake of vitamin D might efficiently decrease body fat mass and increase lean mass during moderate weight loss in normal weight young Japanese women." Osteoporosis International 21: S98.
										Aims: Our study investigated whether increased intake of dairy calcium and vitamin D affect changes in body fat, lean mass, and bone mineral density (BMD) during moderate weight reduction in normal weight young Asian women who have generally low calcium intake. Unnecessary dieting is quite common among young women, even if they are slender. They may reduce BMD and increase the risk of osteoporosi…
		1		1		1			Hirota, T., et al. (2011). "Dairy calcium intake accompanied with higher intake of vitamin D could efficiently decrease body fat mass and increase lean mass without decreasing BMD during moderate weight loss in normal weight young Japanese women." Journal of Bone and Mineral Research 26.
										This study investigated whether intake of dairy calcium or vitamin D affected changes in body fat, lean mass, and bone mineral density (BMD) during weight reduction in normal weight young women. One hundred female students (ages; 23± 5 years, BMI; 21.5 ± 2.3 kg/m2, calcium intake; 474±196mg/d) who wanted to lose weight were randomly assigned either to drink milk (>200ml/d; milk group, n=52) befor…
		1		1		1			Hnatkova, K., et al. (1996). "Effect of digoxin on the ventricular rate variability during paroxysmal atrial fibrillation." Pace-Pacing and Clinical Electrophysiology 19(11): 1968-1971.
										This study investigated whether the irregularity of ventricular cycle length during atrial fibrillation (AF) is affected by digoxin. Patients (n = 41) with paroxysmal AF enrolled in a randomized crossover comparison of digoxin and placebo underwent 24-hour ambulatory monitoring during each treatment. Tapes containing AF episodes lasting at least 2 minutes were selected (24 recordings an placebo a…
		1		1		1			Hobbs, D. A., et al. (2018). "Associations between red and processed meat consumption and cardiometabolic risk markers among British adults." Proceedings of the Nutrition Society 77(OCE1).
										The consumption of red and processed meat has been associated with an increased risk of colon cancer(1). The aim of this study was to examine the association between diets with varying levels of red meat (RM), processed red meat (PRM) and total red and processed meat (TRPM) with cardiovascular health markers in adults. A secondary analysis was conducted using data from 1068 adults aged 19-64 year…
		1		1		1			Hofer, I. and K. Battig (1994). "CARDIOVASCULAR, BEHAVIORAL, AND SUBJECTIVE EFFECTS OF CAFFEINE UNDER FIELD CONDITIONS." Pharmacology Biochemistry and Behavior 48(4): 899-908.
										The effects of continuous and intermittent caffeine abstinence and their time course were investigated under field conditions. After 3 days with habitual coffee, subjects were switched for 9 days to regular instant coffee (n = 40), decaffeinated coffee(n = 40), or an intermittent regime (2 days decaff, 1 day caff, repeated, n = 40). Subjects were blind to the caffeine treatment. Motor activity wa…
		1	1			1	1		Hofling, B. and K. Vonhoyningenhuene (1992). "THE MEAN-VALUES AND PROFILES OF THE AMBULATORY 24-HOUR BLOOD-PRESSURE MONITORING SHOW A GOOD REPRODUCIBILITY." Nieren-Und Hochdruckkrankheiten 21(10): 445-447.
										In 29 patients we evaluated the reproducibility of automatic ambulatory blood pressure results. Over a 24-hour period, 2, 3, or 4 blood pressure profiles were recorded with two different types of devices. Each patient was given one of the devices which remained the same throughout the study. The curves as well as the mean values of each patient were compared. Singular stress episodes such as phys…
		1		1		1			Hogervorst, M. A., et al. (2014). "Combining and comparing EEG, peripheral physiology and eye-related measures for the assessment of mental workload." Frontiers in Neuroscience 8.
										While studies exist that compare different physiological variables with respect to their association with mental workload, it is still largely unclear which variables supply the best information about momentary workload of an individual and what is the benefit of combining them. We investigated workload using the n-back task, controlling for body movements and visual input. We recorded EEG, skin …
		1		1		1			Hoggard, L. S., et al. (2012). "Comparison of African American College Students' Coping With Racially and Nonracially Stressful Events." Cultural Diversity & Ethnic Minority Psychology 18(4): 329-339.
										Racial discrimination, a common experience for many African Americans, has been conceptualized within a stress and coping framework. However, few have examined whether racially stressful events are appraised and coped with differently from nonracially stressful events. The present study uses a daily diary method to examine African American college students' appraisals and coping behaviors in raci…
		1		1		1			Hoggard, L. S., et al. (2015). "The Lagged Effects of Racial Discrimination on Depressive Symptomology and Interactions With Racial Identity." Journal of Counseling Psychology 62(2): 216-225.
										Scholars agree on the negative impacts of racial discrimination on the mental health of African Americans (Brondolo et al., 2008). Yet research is needed to explore the impacts of everyday discrimination over time, especially compared to nonracial daily hassles, in an ecologically valid manner. It is also widely accepted that racial identity can moderate the impact of racial hassles (Sellers, Cop…
		1	1		1		1		Hoggard, L. S., et al. (2015). "Capturing the cardiac effects of racial discrimination: Do the effects "keep going"?" Int J Psychophysiol 97(2): 163-170.
										Racial discrimination negatively impacts cardiac functioning, but few studies examine the more distal cardiac effects of racial discrimination experiences. The present study examined the momentary and prolonged impact of lab-based intergroup and intragroup racial discrimination on heart rate variability (HRV) and heart rate (HR) in a sample (N = 42) of African American (AA) women across two days.…
		1	1		1		1		Holmes, E. A., et al. (2004). "Trauma films, information processing, and intrusive memory development." J Exp Psychol Gen 133(1): 3-22.
										Three experiments indexed the effect of various concurrent tasks, while watching a traumatic film, on intrusive memory development. Hypotheses were based on the dual-representation theory of posttraumatic stress disorder (C. R. Brewin, T. Dalgleish, & S. Joseph, 1996). Nonclinical participants viewed a trauma film under various encoding conditions and recorded any spontaneous intrusive memories o…
	1		1		1				Holt-Lunstad, J., et al. (2003). "Social relationships and ambulatory blood pressure: Structural and qualitative predictors of cardiovascular function during everyday social interactions." Health Psychology 22(4): 388-397.
										Healthy normotensive men and women (N = 102) underwent a 3-day ambulatory blood pressure (BP) assessment in which a BP reading was taken 5 min into each social interaction. After each interaction, participants completed a diary that included structural categorization of the relationship and ratings of the quality of the relationship with the interaction partner. Random regression analyses reveale…
		1		1		1			Horrocks, E. J., et al. (2015). "Double-blind randomised controlled trial of percutaneous tibial nerve stimulation versus sham electrical stimulation in the treatment of faecal incontinence: CONtrol of Faecal Incontinence using Distal NeuromodulaTion (the CONFIDeNT trial)." Health Technology Assessment 19(77): 1-+.
										Background: Faecal incontinence (FI) is a common condition which is often under-reported. It is distressing for those suffering from it, impacting heavily on their quality of life. When conservative strategies fail, treatment options are limited. Percutaneous tibial nerve stimulation (PTNS) is a minimally invasive outpatient treatment, shown in preliminary case series to have significant effectiv…
	1		1		1				Horton, L., et al. (2018). "Stress sensitivity and social dysfunction in adolescents at risk for psychosis: An ambulatory assessment study." Early Intervention in Psychiatry 12: 169.
										Despite abundant empirical evidence that social dysfunction and stress sensitivity are key markers for predicting the onset of psychosis, less is known about the timing, progression, and co-occurrence of these experiences among adolescents at risk for psychosis. Current methods for examining experiences of people at risk for psychosis in adolescence should be enhanced with the addition of ambulat…
		1		1		1			Houtveen, J. H. and E. J. C. de Geus (2009). "Noninvasive Psychophysiological Ambulatory Recordings Study Design and Data Analysis Strategies." European Psychologist 14(2): 132-141.
										Rapid technical developments have greatly facilitated noninvasive 24-hour recording of physiological signals at relatively low costs, including blood pressure, activity of the autonomic nervous system, respiratory behavior, and activity of the hypothalamic-pituitary-adrenocortical axis. Ambulatory noninvasive recordings can be used to study the baseline levels of these physiological variables as …
	1		1		1				Houtveen, J. H., et al. (2010). "Using multilevel path analysis in analyzing 24-h ambulatory physiological recordings applied to medically unexplained symptoms." Psychophysiology 47(3): 570-578.
										A non-clinical group high on heterogeneous medically unexplained symptoms (MUS; n=97) was compared with healthy controls (n=66) on the within-subject relationships between physiological measures using multilevel path analysis. Momentary experienced somatic complaints, mood (tension and depression), cardiac autonomic activity (inter-beat intervals, pre-ejection period (PEP), and respiratory sinus …
	1		1		1				Houtveen, J. H. and L. J. P. van Doornen (2007). "Medically unexplained symptoms and between-group differences in 24-h ambulatory recording of stress physiology." Biological Psychology 76(3): 239-249.
										People with medically unexplained symptoms (MUS) often have a comorbid history of stress and negative affect. Although the verbal-cognitive and (peripheral) physiological stress systems have shown a great degree of independence, at the same time it is claimed that chronic stress and negative affect can result in a disregulated physiological stress system, which may lead to MUS. Previous studies c…
	1		1		1				Houtveen, J. H. and L. J. P. Van Doornen (2008). "Negative affect and 24-hour ambulatory physiological recordings as predictors of spontaneous improvement of medically unexplained symptoms." Scandinavian Journal of Psychology 49(6): 591-601.
										Houtveen, J. H. & van Doornen, L. J. P. (2008). Negative affect and 24-hour ambulatory physiological recordings as predictors of spontaneous improvement of medically unexplained symptoms. Scandinavian Journal of Psychology. The predictive value for spontaneous improvement in individuals suffering from medically unexplained symptoms (MUS) was explored of (1) anxiety and depression obtained from qu…
		1		1		1			Howard, J., et al. (2015). "Prevention of Morbidity in sickle cell disease - qualitative outcomes, pain and quality of life in a randomised cross-over pilot trial of overnight supplementary oxygen and auto-adjusting continuous positive airways pressure (POMS2a): study protocol for a randomised controlled trial." Trials 16.
										Background: Sickle cell anaemia (SCA) is an inherited disorder of haemoglobin. Patients experience long-term health care problems, affecting quality of life (QOL) including frequent acute pain, which is difficult to document in trials except as hospital admissions. Pilot data suggests that overnight respiratory support, either supplementary oxygen or auto-adjusting continuous positive airways pre…
		1		1		1			Howe, P. R. C., et al. (1991). "LACK OF EFFECT OF SHORT-TERM CHANGES IN SODIUM-INTAKE ON BLOOD-PRESSURE IN ADOLESCENT SCHOOLCHILDREN." Journal of Hypertension 9(2): 181-186.
										The relationship between sodium intake and blood pressure in adolescents was examined in a dietary intervention study. One hundred schoolchildren aged 11-14 years and representing the top, middle and bottom deciles of the blood pressure range completed a crossover protocol requiring them to raise and lower their sodium intake for alternate periods of 4 weeks. Blood pressure and urinary sodium exc…
		1		1		1			Hsiao, S. M., et al. (2011). "Comparisons of urodynamic effects, therapeutic efficacy and safety of solifenacin versus tolterodine for female overactive bladder syndrome." Journal of Obstetrics and Gynaecology Research 37(8): 1084-1091.
										Aim: To evaluate the urodynamic effects, therapeutic efficacy and safety of solifenacin versus tolterodine treatment for women with overactive bladder syndrome. Methods: Patients were randomized to receive either solifenacin 5 mg or tolterodine ER 4 mg once a day for 12 weeks at each four-week visit in a post-marketing study. Only women (solifenacin [n = 26] vs. tolterodine [n = 22]) were include…
		1		1		1			Hsiao, S. M. and H. H. Lin (2018). "Medical treatment of female overactive bladder syndrome and treatment-related effects." Journal of the Formosan Medical Association 117(10): 871-878.
										The age-adjusted prevalence of overactive bladder syndrome (OAB) in Taiwan is approximately 16.9%. Currently, a variety of treatments are available for female OAB. However, different treatments have different treatment-related effects that may lead to significant adverse effects and ineffective treatment. In this article, we reviewed the tools that can be used to evaluate the efficacy of OAB trea…
		1		1		1			Hsiao, S. M., et al. (2012). "The role of serum C-reactive protein in women with lower urinary tract symptoms." International Urogynecology Journal 23(7): 935-940.
										Some lower urinary tract dysfunction (LUTD) subtypes may be associated with low-grade inflammation. This study aimed to investigate the role of serum C-reactive protein (CRP) levels in women with lower urinary tract symptoms (LUTS). A total of 197 consecutive women with non-stress urinary incontinence (non-SUI) LUTS and 18 healthy women without LUTS (normal controls) were enrolled. LUTS include u…
		1		1		1			Huang, A. J., et al. (2019). "A group-based yoga program for urinary incontinence in ambulatory women: feasibility, tolerability, and change in incontinence frequency over 3 months in a single-center randomized trial." American Journal of Obstetrics and Gynecology 220(1).
										BACKGROUND: Because of the limitations of existing clinical treatments for urinary incontinence, many women with incontinence are interested in complementary strategies for managing their symptoms. Yoga has been recommended as a behavioral self-management strategy for incontinence, but evidence of its feasibility, tolerability, and efficacy is lacking. OBJECTIVE: To evaluate the feasibility and t…
		1		1		1			Huang, A. J., et al. (2019). "A Randomized Controlled Trial of Device-Guided Slow-Paced Respiration In Women with Overactive Bladder Syndrome." J Urol: 101097ju0000000000000328.
										PURPOSE: To evaluate the effects of device-guided slow-paced respiration on urgency-associated urinary symptoms, perceived stress and anxiety, and autonomic function in women with overactive bladder syndrome. MATERIALS AND METHODS: We conducted a randomized, parallel-group trial of slow-paced respiration to improve perceived stress and autonomic dysfunction as potential contributors to overactive…
		1		1		1			Huang, A. J., et al. (2014). "A Group-Based Yoga Therapy Intervention for Urinary Incontinence in Women: A Pilot Randomized Trial." Female Pelvic Medicine and Reconstructive Surgery 20(3): 147-154.
										Objective: The aim of this study is to examine the feasibility, efficacy, and safety of a group-based yoga therapy intervention for middle-aged and older women with urinary incontinence. Methods: We conducted a pilot randomized trial of ambulatory women aged 40 years and older with stress, urgency, or mixed-type incontinence. Women were randomized to a 6-week yoga therapy program (n = 10) consist…
		1		1		1			Huber, J. W., et al. (2010). "The effects of breakfast: An experimental study of energy intake, energy expenditure and levels of physical activity in young female adults." Diabetic Medicine 27(2): 47.
										Background: Advice to diabetes patients includes eating three meals a day; skipping breakfast has a negative effect on glucose regulation and also increases the risk of obesity. The causal factor is assumed to be increased energy intake by 'morning-fasters' later in the day. Alternatively, breakfast-eaters may be more physically active then morning-fasters. Little research has investigated links …
		1	1		1		1		Hughes, C. F., et al. (1994). "The body's response to processing emotional trauma: linking verbal text with autonomic activity." J Pers 62(4): 565-585.
										When individuals talk or think about upsetting experiences, different coping and defensive processes are invoked from one minute to the next. Further, some coping strategies are thought to be more effortful and to be associated with greater biological activity than others. The present research sought to identify how the expression of emotions and the use of different psychological defenses were r…
		1	1			1	1		Hughes, J. W., et al. (2010). "Depression and heart rate variability in cardiac rehabilitation patients: exploring the roles of physical activity and fitness." Percept Mot Skills 111(2): 608-624.
										Cardiac patients with depression have shown altered autonomic nervous system functioning, expressed as reduced heart rate variability. This may be associated with poorer physical fitness and less physical activity among depressed patients. These relationships were explored among patients enrolled in outpatient cardiac rehabilitation. 22 depressed and 22 nondepressed patients, matched for sex and …
		1		1		1			Huhn, E. A., et al. (2017). "Quality Predictors of Abdominal Fetal Electrocardiography Recording in Antenatal Ambulatory and Bedside Settings." Fetal Diagnosis and Therapy 41(4): 283-292.
										Background: Fetal electrocardiography using an abdominal monitor (Monica AN24 TM) could increase the diagnostic use of fetal heart rate (fHR) variability measurements. However, signal quality may depend on factors such as maternal physical activity, posture, and bedside versus ambulatory setting. Methods: Sixty-three healthy women wore the monitor at home and 42 women during a hospital stay. All …
		1		1		1			Hummel, S. L., et al. (2011). "Effects of the sodium-restricted DASH diet in hypertensive heart failure with preserved ejection fraction." Journal of Cardiac Failure 17(8): S3-S4.
										Background: Recent studies imply that oxidative stress and vascular inflammation contribute to heart failure with preserved ejection fraction (HFpEF). In 'salt-sensitive' animal models of HFpEF, low sodium intake and antioxidants attenuate hypertension, oxidative stress, and vascular inflammation. We hypothesized that the sodium-restricted Dietary Approaches to Stop Hypertension diet (DASH/SRD) w…
		1		1		1			Hung, G. C. L., et al. (2016). "Predicting Negative Emotions Based on Mobile Phone Usage Patterns: An Exploratory Study." JMIR Res Protoc 5(3): 183-192.
										Background: Prompt recognition and intervention of negative emotions is crucial for patients with depression. Mobile phones and mobile apps are suitable technologies that can be used to recognize negative emotions and intervene if necessary. Objective: Mobile phone usage patterns can be associated with concurrent emotional states. The objective of this study is to adapt machine-learning methods t…
		1		1		1			Hyrkkanen, U. and M. Vartiainen (2012). Heart Rate Variability Measurements in Mobile Work. Exploring the Abyss of Inequalities. K. ErikssonBacka, A. Luoma and E. Krook. 313: 60-+.
										There are new complexity and workload factors related to mobile working mode. One main thing to be considered is the work-life balance, especially from the adequate recovery point of view. Heart rate variability (HRV) reflects the functioning of the autonomic nervous system (ANS). Thus stress and recovery of the ANS can be evaluated with HRV analyses. The objective of this study was to find out h…
		1		1		1			Ihra, G. and N. Kolev (1999). "Transesophageal echocardiographic assessment of right heart hemodynamics during high-frequency jet ventilation." Journal of Clinical Anesthesia 11(1): 32-38.
										Study Objective: To evaluate right ventricular dimensions and function by echocardiography in anesthetized patients during superimposed high-frequency jet ventilation (HFJV). Design: Prospective clinical study. Setting: University hospital operating room. Patients: 20 ASA physical status I patients undergoing elective minor otorhinolaryngological surgery, and undergoing conventional mechanical ve…
		1		1		1			Ilies, R., et al. (2016). "A Naturalistic Multilevel Framework for Studying Transient and Chronic Effects of Psychosocial Work Stressors on Employee Health and Well-Being." Applied Psychology-an International Review-Psychologie Appliquee-Revue Internationale 65(2): 223-258.
										Research in work and organisational health psychology (WOHP) has traditionally employed methodologies targeted at examining between-individual associations of psychosocial stressors, psychological strain, health, and well-being. Recently, however, there has been a shift towards more ecologically valid assessments of these classes of constructs, i.e. assessing them as and when they occur, often in…
	1		1		1				Ilies, R., et al. (2010). "PSYCHOLOGICAL AND PHYSIOLOGICAL REACTIONS TO HIGH WORKLOADS: IMPLICATIONS FOR WELL-BEING." Personnel Psychology 63(2): 407-436.
										We report a field study examining within-individual effects of workload on distress at work and daily well-being. The study was conducted using experience-sampling methodology to measure daily workload, affective distress, and blood pressure throughout and at the end of each of 10 workdays, and emotional burnout and daily strain (two indicators of low well-being) during the evening in a sample of…
	1		1		1				Ilies, R., et al. (2010). "Mood, blood pressure, and heart rate at work: an experience-sampling study." J Occup Health Psychol 15(2): 120-130.
										We describe a study that examined the distinctiveness of momentary positive and negative affect (PA and NA) and their relationships with blood pressure and heart rate at work in a sample of 67 full-time employees who provided psychological and physiological measurements multiple times a day, over 10 working days. These employees recorded their subjective ratings on personal digital assistant devi…
		1		1		1			Illiano, E., et al. (2016). "Treatment with mirabegron in women with overactive bladder: Medication adherence, patient satisfaction, efficacy and adverse effect." Neurourol Urodyn 35: S60-S62.
										INTRODUCTION AND AIM OF THE STUDY Overactive bladder (OAB) is defined by ICS as urinary urgency, with or without urinary incontinence, usually with frequency and nocturia, without urinary infection or other urological disease. The incidence of OAB is reported between 12% and 16%, and its prevalence increases with age. Traditionally the antimuscarinic drugs are the recommended therapy. Recently th…
		1		1		1			Ilmarinen, J., et al. (1979). "The applicability of the edholm scale for activity studies in industry." Ergonomics 22(4): 369-376.
										The recording of occupational activities with a standardized diary method according to Edholm was carried out on 120 men in six branches of industry. Heart rate and activities were recorded continually over the shift, heart rate being used as a control for the strain in single activity categories. The result showed that the changes in activities were overestimated in branch specific and position …
		1		1		1			Ilmarinen, J., et al. (1980). "Studies on differences in the preventive effects of habitual physical activity in occupation versus leisure time. I. Prevalence of risk factors for cardiovascular diseases in groups with differing habitual physical activity." Int Arch Occup Environ Health 45(1): 15-33.
										120 men, aged 23-60 yr and having various occupations, participated in studies on relationships between daily physical activity and risk factors for coronary heart disease (CHD). The daily physical activity at work was determined by means of heart rate recordings with an ambulatory monitoring system and of activity recordings according to Edholm over the whole shift. Where necessary, oxygen consu…
		1		1		1			Imai, Y., et al. (2003). "Heart rate measurement and outcome." Blood Press Monit 8(1): 53-55.
										Previous studies on the predictive value of heart rate and heart rate variability for the risk of cardiovascular disease remains controversial. Since heart rate is known to be variable with several physical and mental stresses, the inconclusive nature of previous studies might reflect the difference in accuracy and reproducibility of the heart rate measurement. In the Ohasama study, which has bee…
		1		1		1			Imai, Y., et al. (1997). "Factors affecting the nocturnal decrease in blood pressure: a community-based study in Ohasama." Journal of Hypertension 15(8): 827-838.
										Objective To investigate factors affecting the nocturnal decrease in blood pressure. Design A cross-sectional study of 823 community-based untreated subjects aged > 20 years. Screening and ambulatory blood pressures were measured and the effects of age and the ambulatory blood pressure on the nocturnal decrease were examined. Results The magnitude of the decrease and the percentage decrease in th…
		1		1		1			Imai, Y., et al. (1999). "Relationships among blood pressures obtained using different measurement methods in the general population of Ohasama, Japan." Hypertension Research-Clinical and Experimental 22(4): 261-272.
										To examine the relationships between casual, ambulatory and home blood pressure measurements in the general population, these measurements were obtained in 1,695 of 3,744 subjects aged 20 yr or older in Ohasama, Japan. Of these 1,695 subjects, 1,207 measured their home blood pressure more than 14 times in each of the morning and evening (881 untreated subjects including normotensives and untreate…
		1		1		1			Imai, Y., et al. (1995). "Pressor effect of recombinant human erythropoietin: Results of ambulatory blood pressure monitoring and home blood pressure measurements." Clinical and Experimental Hypertension 17(3): 485-506.
										We investigated whether treatment of anemic hemodialysis patients with a low dose of recombinant human erythropoietin (erythropoietin) for a short period would increase their blood pressure. Ambulatory blood pressure monitoring and home blood pressure measurements were used to detect minute increase in blood pressure. Thirty-two patients with a hematocrit of 25% or less received erythropoietin at…
		1		1		1			Iobashvili, N. and N. Petriashvili (2018). "Urinary incontinence-problem left in the past.litoxetine -a new word against urinary incontinence." International Journal of Gynecology and Obstetrics 143: 876.
										Objectives: Urinary incontinence is estimated to affect 400 million people worldwide,a problem of 40% of women after 40 years of age.While urinary incontinence is not life-threatening, it leads to a significant impact on quality of life, social seclusion, psychological stress, and economic burden.Serotonin plays an important role in centrally modulating the reflexes of continence/micturition; 5-H…
		1		1		1			Ivanova, L. A., et al. (1980). "Electrocardiographic exercise testing and ambulatory monitoring to identify patients with ischemic heart disease at high risk of sudden death." Am J Cardiol 45(6): 1132-1138.
										Prognostic significance of ambulatory electrocardiographic monitoring and exercise testing was studied in 144 patients with established ischemic heart disease. A follow-up study showed that 10 sudden deaths occurred within 2 years. The univariates most strongly associated with the subsequent occurrence of sudden death included reduced maximal exercise heart rate, exercise-induced frequent ventric…
		1		1		1			Ivanović, B., et al. (2008). "Ambulatory arterial blood pressure monitoring in patients before and after thyroidectomy." Vojnosanit Pregl 65(2): 135-139.
										Bacground/Aim. Increased values of thyroid hormones in the clinical syndrome of hyperthyreosis affect blood pressure values and its circadial variation. The aim of this study was to define the influence of hyperthyreosis on the values and circadial variations of arterial blood pressure, as well as to investigate the effect of thyroid surgery on blood pressure values. Methods. We compared the 24-h…
		1	1		1		1		Ivarsson, M., et al. (2013). "The effect of violent and nonviolent video games on heart rate variability, sleep, and emotions in adolescents with different violent gaming habits." Psychosomatic Medicine 75(4): 390-396.
										OBJECTIVE: To study cardiac, sleep-related, and emotional reactions to playing violent (VG) versus nonviolent video games (NVG) in adolescents with different gaming habits. METHODS: Thirty boys (aged 13-16 years, standard deviation = 0.9), half of them low-exposed (≤1 h/d) and half high-exposed (≥3 h/d) to violent games, played a VG/NVG for 2 hours during two different evenings in their homes. He…
		1	1		1		1		Ivarsson, M., et al. (2009). "Playing a violent television game affects heart rate variability." Acta Paediatrica 98(1): 166-172.
										Objective: To investigate how playing a violent/nonviolent television game during the evening affects sympathetic and parasympathetic reactions during and after playing as well as sleep quality during the night after playing. Subjects and Methods: In total, 19 boys, 12-15 years of age, played television games on two occasions in their homes and participated once without gaming. Heart rate, heart …
		1		1		1			Izmozherova, N., et al. (2018). "Non-steroid anti-inflammatory drug consumption decrease antihypertensive treatment efficacy in postenopausal women." European Heart Journal 39: 396.
										Aim: To assess the influence of Non-steroidal Anti-inflammatory Drugs (NSAIDs) consumption upon the efficacy of fixed combination antihypertensive treatment in postmenopausal women with knee osteoarthritis. Methods: 30 postmenopausal women have been recruited in a 6 weeks prospective cohort study after informed consent had been signed. Inclusion criteria were the following: postmenopausal status,…
		1	1		1		1		Jackowska, M., et al. (2016). "Biological and psychological correlates of self-reported and objective sleep measures." J Psychosom Res 84: 52-55.
										OBJECTIVE: Objective and self-reported sleep are only moderately correlated and it is uncertain if these two types of sleep measures are associated with distinct biological and psychological outcomes. METHODS: Participants were 119 healthy women aged 26years on average. Cortisol and blood pressure assessed over one day were the measures of biological function. Psychological variables included opt…
		1		1		1			Jacobson, N. C., et al. (2019). "The Differential Time-Varying Effect Model (DTVEM): A tool for diagnosing and modeling time lags in intensive longitudinal data." Behav Res Methods 51(1): 295-315.
										With the recent growth in intensive longitudinal designs and the corresponding demand for methods to analyze such data, there has never been a more pressing need for user-friendly analytic tools that can identify and estimate optimal time lags in intensive longitudinal data. The available standard exploratory methods to identify optimal time lags within univariate and multivariate multiple-subjec…
		1		1		1			Jacomo, R., et al. (2013). "Effect of posterior tibial nerve stimulation (PTNS) on pelvic floor strength and electromyography activity in elderly women." Neurourol Urodyn 32(6): 669-670.
										Hypothesis / aims of study The posterior tibial nerve is a mixed sensory-motor nerve, containing axons passing through the L4-S3 spinal roots. The sacral roots also contain the peripheral nerves involved in the sensory and motor control of the bladder and pelvic floor, and are the same spinal tracts targeted by sacral neuromodulation. Electrical stimulation of these nerves inhibits bladder activi…
		1		1		1			Jaeger-Denavit, O., et al. (1980). "Application of ambulatory monitoring of heart rate for surveillance of physical activities of paraplegics." Annales de Medecine Physique 23(4): 561-568.
										The authors conclude that heart rate is modulated by numerous factors: energy expenditure, thermoregulation, stress, and the vasomotor reactions encountered in the para- or tetraplegic. It should therefore be considered as a global response to the demands of the environment, represented in particular by the physical activity of the subject, whether this be spontaneous or belongs to the rehabilita…
		1		1		1			Jaffe, A. E. and D. DiLillo (2018). "Peritraumatic alcohol intoxication and intrusive memories of a trauma film: Implications for alcohol-involved sexual assault." Alcoholism: Clinical and Experimental Research 42: 289A.
										Although sexual assault often occurs when victims are under the influence of alcohol-and acute intoxication has the potential to impact risk factors for intrusive memories (e.g., via cognitive processing, stress response)-the influence of peritraumatic (i.e., at the time of assault) alcohol intoxication on post-assault trauma symptoms is not well understood. To address this issue, the current stu…
		1		1		1			Jahng, S., et al. (2008). "Analysis of Affective Instability in Ecological Momentary Assessment: Indices Using Successive Difference and Group Comparison via Multilevel Modeling." Psychological Methods 13(4): 354-375.
										Temporal instability of affect is a defining characteristic of psychological disorders such as borderline personality disorder (BPD) and mood cycling disorders. Ecological momentary assessment (EMA) enables researchers to directly assess such frequent and extreme fluctuations over time. The authors examined 4 operationalizations of such temporal instability: the within-person variance (WPV), the …
	1		1		1				Jain, A., et al. (1995). "CARDIOVASCULAR REACTIVITY IN THE LABORATORY AND IN THE FIELD - THE RELEVANCE OF DIFFERENT REACTIVITY PARAMETERS IN THE ANALYSIS OF DAILY-LIFE DATA." Nieren-Und Hochdruckkrankheiten 24(3): 151-153.
										In this study, different models explaining the relationship between cardiovascular reactivity in the laboratory and in the field were tested using different parameters of cardiovascular reactivity for the field data. The data of 18 young, healthy male volunteers, who were selected as 2 extreme groups according to their responsiveness to a behavioral laboratory stressor, showed an elevated level o…
		1		1		1			Jain, A., et al. (1998). "The relationship between heart rate and blood pressure reactivity in the laboratory and in the field: Evidence using continuous measures of blood pressure, heart rate and physical activity." Journal of Psychophysiology 12(4): 362-375.
										The relationship between cardiovascular reactivity in the laboratory and in everyday life has been under discussion for many years. Manuck and Krantz (1984) and light (1987) proposed three models of how laboratory reactivity could relate to real life reactions (recurrent activation, prevailing state and combined model). The aim of the present study was to test the relationship of cardiovascular r…
		1		1		1			Jain, D. and B. L. Zaret (1994). "Ambulatory monitoring of left-ventricular function." Journal of Myocardial Ischemia 6(5): 25-32+35-36.
										Ambulatory monitoring of left-ventricular (LV) monitoring appears to provide important diagnostic as well as prognostic information in a wide spectrum of patients with coronary artery disease (CAD). In such patients, the majority of adverse cardiac events occur during routine daily activities, and the exact trigger for these events is unknown. Preliminary studies in CAD patients or patients treat…
		1		1		1			Jakubowski, K. P., et al. (2017). "Poor sleep moderates the relationship between daytime napping and inflammation in Black and White men." Sleep Health 3(5): 328-335.
										OBJECTIVES: To test whether napping was associated with 2 inflammatory markers with known relationships to cardiovascular disease: high-sensitivity C-reactive protein (hsCRP) and interleukin-6 (IL-6). Because IL-6 is known to impact central inflammatory processes that relate to sleep regulation, including subjective fatigue, we tested whether this relationship was moderated by sleep duration, sle…
		1		1		1			James, G. D. (2017). Understanding Blood Pressure Variation and Variability: Biological Importance and Clinical Significance. Hypertension: From Basic Research to Clinical Practice, Vol 2. M. S. Islam. 956: 3-19.
										Variability is a normative property of blood pressure necessary for survival which likely contributes to morbidity and mortality through allostatic load. Because of its allostatic and adaptive properties blood pressure responses to peculiar situations like the visit to the clinic can lead to the misdiagnosis of hypertension. Cuff methods of blood pressure measurement can also create blood pressur…
		1	1		1		1		James, G. D., et al. (1994). "EXTREME CHANGES IN DIETARY-SODIUM EFFECT DAILY VARIABILITY AND LEVEL OF BLOOD-PRESSURE IN BORDERLINE HYPERTENSIVE PATIENTS." American Journal of Human Biology 6(3): 283-291.
										This study examined the effect of large changes in dietary sodium on the average ambulatory blood pressure and its variability in 19 patients with uncomplicated borderline hypertension. Each patient participated in a 16-week protocol that consisted of four 4-week periods of different sodium intake (medium (120-160 mEq/day) during periods 1 and 3 and low (< 40 mEq/day) or high (> 225 mEq/day) duri…
		1		1		1			Jamner, L. D., et al. (1998). Mood, blood pressure, and heart rate: Strategies for developing a more effective ambulatory mood diary.
		1		1		1			Jang, H. B., et al. (2013). "Association between serum vitamin d and metabolic risk factors in korean schoolgirls." Osong Public Health Res Perspect 4(4): 179-186.
										OBJECTIVES: Vitamin D, a key regulator of bone metabolism, has been recently been linked with energy homeostasis and metabolic disorders in western countries. However, few studies have focused on the association of vitamin D with metabolic risk factors among Asian children. We studied the prevalence of vitamin D insufficiency and the association of 25-hydroxyvitamin D [25(OH)D] with metabolic ris…
		1		1		1			Janicki, D. L., et al. (2005). "Frequency of spousal interaction and 3-year progression of carotid artery intima medial thickness: the Pittsburgh Healthy Heart Project." Psychosom Med 67(6): 889-896.
										OBJECTIVE: We employed Ecological Momentary Assessment (EMA) real-time recording in the natural setting to determine whether spousal interaction frequency predicts 3-year progression of carotid artery intima medial thickening (IMT). METHODS: Participants were 250 healthy, older adults (M age = 61, 48% female) who, at baseline, underwent 6 days of ambulatory monitoring using electronic diaries to …
		1		1		1			Janknegt, R. A., et al. (2001). "Long-term effectiveness of sacral nerve stimulation for refractory urge incontinence." European Urology 39(1): 101-106.
										Objectives: To evaluate the long-term efficacy of sacral nerve stimulation for refractory urinary urge incontinence. Study Design and Methods: Urge incontinent patients qualified for surgical implantation of a neurostimulator system after trial screening with percutaneous test stimulation. Surgical implantation of the InteStim System (Medtronic Inc., Minneapolis, Minn., USA) was performed in case…
		1	1			1	1		Jaquet, F. S., et al. (1994). "THE ACUTE EFFECTS OF SMOKING ON HEART-RATE AND BLOOD-PRESSURE - AN AMBULATORY STUDY." Human Psychopharmacology-Clinical and Experimental 9(4): 273-283.
										Under laboratory conditions smoking has been found to acutely increase blood pressure and heart rate in healthy subjects. Little is known about the short-term effect of smoking under more naturalistic conditions when subjects are engaged in various activities. In this study, the short-term effects of smoking on blood pressure and heart rate in natural settings were investigated in a group of heal…
		1	1		1		1		Jarrett, M., et al. (2012). "Autonomic nervous system function in young children with functional abdominal pain or irritable bowel syndrome." J Pain 13(5): 477-484.
										UNLABELLED: Adults with irritable bowel syndrome (IBS) have been reported to have alterations in autonomic nervous system function as measured by vagal activity via heart rate variability. Whether the same is true for children is unknown. We compared young children 7 to 10 years of age with functional abdominal pain (FAP) or IBS to healthy children (HC) and explored the relationship of vagal acti…
		1	1		1		1		Jarrett, M. E., et al. (2016). "Relationships of abdominal pain, reports to visceral and temperature pain sensitivity, conditioned pain modulation, and heart rate variability in irritable bowel syndrome." Neurogastroenterol Motil 28(7): 1094-1103.
										BACKGROUND: Irritable bowel syndrome (IBS) is a heterogeneous condition with a number of pathophysiological mechanisms that appear to contribute to symptom chronicity. One of these is altered pain sensitivity. METHODS: Women between ages 18-45 were recruited the community. Of those enrolled, 56 had IBS and 36 were healthy control (HC) women. Participants completed questionnaires, kept a 4-week sy…
		1		1		1			Jeanne, M., et al. (2012). "Development of a novel technology from clinical research." Journal of Clinical Monitoring and Computing 26(4): 227-228.
										Disclaimer/conflict of interest: Mathieu Jeanne is scientific adviser to MetroDolorisTM I. Research and development General anaesthesia results from the administration of drugs whose combined effects produce unconsciousness, analgesia and myorelaxation in order to make painful surgical procedures possible. Neuromuscular blocking agents have long been monitored, and monitoring the effects of hypno…
		1		1		1			Jobbagy, A., et al. (2007). Blood Pressure Measurement at Home. World Congress on Medical Physics and Biomedical Engineering 2006, Vol 14, Pts 1-6. S. I. Kim and T. S. Suh. 14: 3453-3456.
										Blood pressure varies during the day and also has beat-to-beat variations. Presently available meters determine momentary pressure values which are often misleading. Further drawback of the most frequently used oscillometric method is that it determines arterial mean pressure; the systolic and diastolic values are only derived from it. Though it would be necessary, it is impossible to use persona…
		1	1			1	1		Jochemsen, B. M., et al. (2009). "Relation between food and drinking habits, and skin autofluorescence and intima media thickness in subjects at high cardiovascular risk." Journal of Food and Nutrition Research 48(1): 51-58.
										We investigated the relations between food and drinking habits, and estimated exogenous advanced glycation end products (AGE) intake, skin autofluorescence (AF) as a marker of AGE accumulation, and intima media thickness (IMT). IMT of the carotid artery and skin AF were measured in 147 elderly subjects at an increased cardiovascular risk. Food and drinking habits and cardiovascular risk factors w…
		1		1		1			Joffe, H., et al. (2010). "Adverse effects of induced hot flashes on sleep, mood, and quality-of-life: A gonadotropin-releasing hormone agonist model." Neuropsychopharmacology 35: S269.
										Background: Sleep disturbance and depression are common symptoms of the menopause transition with important deleterious effects on quality-of-life. While these symptoms are thought to be a consequence of hot flashes (or vasomotor symptoms, VMS), the impact of VMS on sleep and mood disturbance is poorly understood. Although VMS are associated with perceived sleep disturbance in most studies, the e…
		1		1		1			Johansson, A., et al. (2014). "Evaluation of an individualised programme to promote self-care in sleep-activity in patients with coronary artery disease - a randomised intervention study." Journal of Clinical Nursing 23(19-20): 2822-2834.
										Aims and objectives. To evaluate the effectiveness of an individualised programme to promote self-care in sleep-activity in patients with coronary artery disease. Background. Recent scientific findings have shown that low physical exercise and stress interfere with coronary artery disease patients' sleep quality and sleep efficiency independent of gender, age and co-morbidity. Design. A randomise…
		1		1		1			John-Henderson, N. A., et al. (2016). "Early Life Family Conflict, Social Interactions, and Carotid Artery Intima-Media Thickness in Adulthood." Psychosom Med 78(3): 319-326.
										OBJECTIVE: Conflict in early life family environments is known to affect psychosocial functioning and coping styles into adulthood and is reported to negatively affect access to psychosocial resources that are critical to the management of stress. However, it remains unknown whether early life family conflict similarly affects subclinical cardiovascular disease (CVD) in adulthood. We predicted th…
		1	1			1	1		Johnson, E. I. and J. D. Swendsen (2015). "Perceived Social Status and Early Adolescents' Responses to Negative Daily Events." Journal of Child and Family Studies 24(6): 1593-1604.
										The purpose of the current study is to enhance our understanding of the relationship between social status and stress among early adolescents by examining whether adolescents' perceptions of status influence how they respond affectively to negative daily events. Thirty-five seventh grade students completed questionnaires on social status and family resources, and then participated in 1 week of ex…
		1		1		1			Johnson, N. P., et al. (2010). "QT dynamics early after exercise as a predictor of mortality." Heart Rhythm 7(8): 1077-1084.
										BACKGROUND: Exercise and QT dynamics during ambulatory monitoring impact mortality in a variety of populations. Heart rate recovery (HRR) after exercise is a known strong predictor of mortality. OBJECTIVE: This study assessed the independent prognostic significance of the QT response to changing heart rate (QT dynamics) during recovery from exercise. METHODS: The cohort included patients referred…
	1		1		1				Johnston, D., et al. (2016). "Stressors, Appraisal of Stressors, Experienced Stress and Cardiac Response: A Real-Time, Real-Life Investigation of Work Stress in Nurses." Ann Behav Med 50(2): 187-197.
										BACKGROUND: Stress in health care professionals may reflect both the work and appraisal of work and impacts on the individuals, their patients, colleagues and managers. PURPOSE: The purpose of the present study is to examine physiological and psychological effects of stressors (tasks) and theory-based perceptions of work stressors within and between nurses in real time. METHODS: During two work s…
		1		1		1			Johnstone, A. M., et al. (2015). "Effect of shift work on stress and eating behaviour (the NeuroFAST study)." Proceedings of the Nutrition Society 74(OCE3).
										The workplace could be the origin of various health inequalities since working conditions have been found to be associated with employees' health behaviour and health. Shift work in particular has been linked with adverse health and unhealthy behaviours including obesity,(1) cardiovascular disease,(2,3) increased snacking,(1) fatigue, sleep and digestive problems, depression, anxiety, disruptions…
		1		1		1			Jones, A. M. and R. O'Driscoll (2001). "Do all patients require supplemental oxygen during flexible bronchoscopy?" Chest 119(6): 1906-1909.
										STUDY OBJECTIVES: Some respiratory units routinely administer supplemental oxygen to all patients during flexible bronchoscopy, but other units give oxygen only to those who desaturate (arterial oxygen saturation [SaO(2)], < 90%). We performed a study to examine both the requirement for supplemental oxygen and the effect of IV midazolam therapy on oxygenation during flexible bronchoscopy for pati…
		1		1		1			Jones, D. R., et al. (2017). "Pessimism moderates negative emotional responses to naturally occurring stress." Journal of Research in Personality 69: 180-190.
										Repeated experiences with stress and negative emotion (NE) can decrease psychological and physical well-being. Ruminating on stressful events can further prolong NE responses, especially for those who are pessimistic. For three days participants (N = 68) reported hourly on their current stress, rumination, perceived control, and NE. Tests of mediation conducted using multilevel modeling suggested…
		1		1		1			Jones, F., et al. (2007). "Impact of daily mood, work hours, and iso-strain variables on self-reported health behaviors." Journal of Applied Psychology 92(6): 1731-1740.
										Four hundred and twenty-two employees completed daily diaries measuring positive affect, negative affect, work hours, and health behaviors (snacking, smoking, exercise, alcohol, caffeine consumption) on work days over a 4-week period. In addition, measures of job demands, job control, and social support (iso-strain variables) were completed on I occasion. Multilevel random coefficient modeling wa…
		1		1		1			Jones, S. M. W., et al. (2016). "Is heart rate variability associated with frequency and intensity of vasomotor symptoms among healthy perimenopausal and postmenopausal women?" Clinical Autonomic Research 26(1): 7-13.
										Research has suggested that the autonomic nervous system (ANS) is involved in the experience of vasomotor symptoms (VMS) during menopause. We examined the relationship of VMS intensity and heart rate variability (HRV), a measure of ANS function. Women (n = 282) were recruited from three American states for a clinical trial of yoga, exercise, and omega-3 fatty acid supplements for VMS. To be eligi…
		1		1		1			Joseph, N. T., et al. (2013). "Quality of daily spousal interactions explain the association between marital cohesion and carotid atherosclerosis." Psychosomatic Medicine 75(3): A-27.
										Objective: A small, mixed literature suggests that better marital adjustment may be associated with less atherosclerosis in healthy samples. It is unclear whether this association is explained by quality of daily spousal interactions. This study examined the role of daily spousal interactions in explaining the association between marital cohesion and carotid intima-media thickness (CIMT), a subcl…
		1	1			1	1		Joseph, N. T., et al. (2014). "Daily marital interaction quality and carotid artery intima-medial thickness in healthy middle-aged adults." Psychosom Med 76(5): 347-354.
										OBJECTIVE: To examine the association between marital interaction quality during daily life and subclinical cardiovascular disease (CVD). Studies have shown that marital status and quality of marriage are associated with cardiovascular health. However, little is known about the role of marital interaction quality during daily life in contributing to these effects. METHODS: The sample consisted of…
		1		1		1			Joseph, N. T., et al. (2016). "The Role of Occupational Status in the Association Between Job Strain and Ambulatory Blood Pressure During Working and Nonworking Days." Psychosom Med 78(8): 940-949.
										OBJECTIVES: The objectives of this study were to determine whether job strain is more strongly associated with higher ambulatory blood pressure (ABP) among blue-collar workers compared with white-collar workers, to examine whether this pattern generalizes across working and nonworking days and across sex, and to examine whether this pattern is accounted for by psychosocial factors or health behav…
		1		1		1			Jun, D. W., et al. (2013). "Efficacy and compliance of low carbohydrate diet education on nonalcoholic fatty liver disease in Korea." Hepatology 58(4): 520A.
										Background: Until now there is no specialized diet education program in nonalcoholic fatty liver disease (NAFLD). So, diet education program for obesity or dyslipidemia have been used to NAFLD patients in Korea. Both conventional diet programs mainly stressed on reducing fat consumption. However fat energy percent is less than 20% in Korea. We would like to investigate the efficacy and compliance…
		1		1		1			Juniper, E. F., et al. (2005). "Clinical outcomes and adverse effect monitoring in allergic rhinitis." Journal of Allergy and Clinical Immunology 115(3 SUPPL.): S390-S413.
										The subjective recording in diary cards of symptoms of itch, sneeze, nose running, and blockage, with the use of a rating scale to indicate the level of severity, is usual for clinical trials in allergic rhinitis. The primary outcome measure is usually a composite score that enables a single total symptoms score endpoint. It is appreciated, however, that rhinitis has a greater effect on the indiv…
		1		1		1			Kabul, H. K., et al. (2013). "Clinical significance and prognostic value of wide and fragmented QRS complex on surface ecg." International Journal of Cardiology 163(3): S209.
										Objective: Several invasive and noninvasive tests for risk stratification of sudden cardiac death (SCD) have been studied. Except for left ventricular ejection fraction (LVEF), few markers (signal averaged electrocardiography, wide QRS and fragmented QRS complexes [fQRS]) of SCD can be utilized routinely in clinical practice. The major limitation of these tests is their lack of a desirable positi…
		1		1		1			Kachhwaha, A., et al. (2016). Integration Methodology of Ultracapacitor-Battery Based Hybrid Energy Storage System for Electrical Vehicle Power Management.
										Nowadays electrical vehicles are in demand and the developments in their field are increasing which is required to improve the performance of the vehicle in terms of single range to cover.. An efficient energy storage device is required to improve the performance and the efficiency of an EV. Power requirement of EV is dynamic in nature which requires a high energy and high power density source. A…
		1		1		1			Kadro, W. (2016). "Ezetimibe and statins yields on silent holter ambulatory myocardial ischemia." Journal of the Saudi Heart Association 28(3): 205-206.
										Further cholestrol lowering may affect silent ischemia detected on holter monitoring. Cholesterol lowering is associated with a reduction in cardiovascular morbidity and mortality. Statins are the main drugs for cholesterol lowering. Ezetimibe when added to statins gives further reduction in cholesterol but its long-term effect on cardiovascular morbidity and mortality and ischemic events is not …
	1		1		1				Kaess, M., et al. (2017). "Stress vulnerability in male youth with Internet Gaming Disorder." Psychoneuroendocrinology 77: 244-251.
										Internet Gaming Disorder [IGD] was introduced as new behavioral addiction in DSM-5 Section 3. Vulnerability to stress is a potential predisposing factor for IGD. Given a lack of preexisting empirical data, the study investigated differences in the psychological and neurobiological response to acute stress in patients with IGD. 24 young men (mean age 18.38 years; range 13-25 years) fulfilling DSM-…
		1	1		1		1		Kamarck, T. W., et al. (2013). "Novel measurement methods for assessing psychosocial stress: Preliminary validation." Psychosomatic Medicine 75(3): A-128.
										We sought to validate 2 new computer-assisted tools for capturing exposure to recent psychosocial stress: the SMART (Self-Report Mobile Activity Recording Tool), an EMA method for assessing daily stress, and the LEAP (Life Events Assessment Profile), a structured interview method for assessing recent life stressors. 100 healthy adults (68 % female, 25 % Black) were monitored over 4 days with hour…
	1		1		1				Kamarck, T. W., et al. (2015). "Blood pressure reactivity moderates the effects of daily life strain on subclinical atherosclerosis: Examining diathesis-stress interactions using ambulatory monitoring methods." Psychosomatic Medicine 77(3): A28.
										High strain jobs, marked by high demands and low control, may elevate risk for cardiovascular disease (CVD). Similarly, those who rate their ongoing daily activities as high in Demand or low in Control may demonstrate elevated risk for subclinical atherosclerosis. Here, we examine whether such effects are moderated by cardiovascular reactivity (CVR) to daily life strain. 473 healthy, employed adu…
	1		1		1				Kamarck, T. W., et al. (2002). "Psychosocial demands and ambulatory blood pressure: a field assessment approach." Physiol Behav 77(4-5): 699-704.
										Ambulatory blood pressure (ABP) has been shown to have independent prognostic value, over and beyond the effects of clinic blood pressure (CBP) measures. We have examined the role of psychosocial demands in understanding ABP, using an electronic diary to measure ongoing experience in the field at the time of each blood pressure reading (ecological momentary assessment). In our previous work, seve…
	1		1		1				Kamarck, T. W., et al. (2018). "Recurrent daily life social conflict is associated with subclinical atherosclerosis, but only for stressreactive individuals: An internal replication using ambulatory monitoring methods." Psychosomatic Medicine 80(3): A79.
										We have previously reported that ambulatory blood pressure (ABP) reactivity moderates the effects of daily life task strain on subclinical atherosclerosis. Here we use similar methods to assess exposure and reactivity to daily life social conflict in the same sample. 429 healthy employed adults, ages 30-54 (54 % female, 16 % Black) monitored their daily experiences, using electronic diary and ABP…
	1		1		1				Kamarck, T. W., et al. (2018). "Ambulatory Blood Pressure Reactivity as a Moderator in the Association Between Daily Life Psychosocial Stress and Carotid Artery Atherosclerosis." Psychosomatic Medicine 80(8): 774-782.
										Objective We examined whether associations between daily psychosocial stressor exposures and carotid artery intima-medial thickness (IMT) may be stronger among those showing larger stress-related cardiovascular reactivity (CVR) during the course of daily living. Methods A total of 474 healthy working adults (ages 30-54 years) collected ambulatory blood pressure and recorded their daily experience…
	1		1		1				Kamarck, T. W., et al. (2007). "Experiences of demand and control during daily life are predictors of carotid atherosclerotic progression among healthy men." Health Psychol 26(3): 324-332.
										OBJECTIVES: The authors previously reported that individuals who rate their daily life as more demanding or less controllable by momentary electronic diary (ED) reports showed greater intima-medial thickness (IMT) by carotid ultrasonography. They now present prospective findings on this relation. DESIGN: Three hundred thirty-five healthy individuals (ages 50-70 at study onset) completed ongoing r…
	1		1		1				Kamarck, T. W., et al. (2003). "Correspondence between laboratory and ambulatory measures of cardiovascular reactivity: a multilevel modeling approach." Psychophysiology 40(5): 675-683.
										We examined the correspondence between laboratory measures of cardiovascular reactivity (CVR) and within-person changes in cardiovascular activity during the challenges of daily life, after adjustment for posture, activity, and other effects. Healthy adults (n = 335) were administered laboratory measures of CVR along with 6 days of ambulatory blood pressure monitoring and electronic diary reports…
		1	1		1		1		Kamarck, T. W., et al. (2005). "Psychosocial stress and cardiovascular risk: what is the role of daily experience?" J Pers 73(6): 1749-1774.
										We describe an ecological momentary assessment (EMA) protocol designed to measure daily life experiences along several psychosocial dimensions (Social Conflict, Task Demand, Decisional Control, Negative Affect, and Arousal) hypothesized to be relevant for cardiovascular disease risk. In a large community sample, these assessments have been administered in conjunction with ambulatory blood pressur…
	1		1		1				Kamarck, T. W., et al. (2012). "Daily psychological demands are associated with 6-year progression of carotid artery atherosclerosis: the Pittsburgh Healthy Heart Project." Psychosom Med 74(4): 432-439.
										OBJECTIVE: We examine associations between the perception of ongoing psychological demands by ecological momentary assessment (EMA) and 6-year changes in carotid artery atherosclerosis by ultrasonography. METHODS: A total of 270 initially healthy participants collected ambulatory blood pressure (ABP) and recorded their daily experiences, using electronic diaries, during two 3-day periods. Mean in…
	1		1		1				Kamarck, T. W., et al. (1998). "Effects of task strain, social conflict, and emotional activation on ambulatory cardiovascular activity: Daily life consequences of recurring stress in a multiethnic adult sample." Health Psychology 17(1): 17-29.
										Ambulatory blood pressure (ABP) may be an independent predictor of cardiovascular endpoints, but little is known about its psychosocial determinants. The acute effects of psychosocial processes on cardiovascular activity during dally life were examined by random-effects regression. Healthy adults (N = 120) were monitored over a 6-day period with ABP monitors and computer-assisted self-report asse…
		1		1		1			Kandil, I., et al. (2009). "Imaging the Internal Urethral Sphincter (IUS) and the vagina in normal women and women suffering from Stress Urinary Incontinence (SUI) and vaginal prolapse." International Journal of Gynecology and Obstetrics 107: S464-S465.
										Introduction: The internal urethral sphincter (IUS), as all sphincters in the body, has been described as a muscular ring. It lies at the urinary bladder neck. Some deny its importance in keeping urinary continence with no general agreement on which sphincter play the main role in keeping urinary continence. (1 & 2) Urine leaks when the pressure in the urinary bladder exceeds the pressure in the …
		1		1		1			Kane, R. L., et al. (1986). "Dynamic assessment of cognitive and cardiovascular performance in the elderly." Isr J Med Sci 22(3-4): 225-230.
										Dynamic measures of cardiovascular and cognitive performance have been used as a preliminary step toward developing predictors of decline in functional performance in older persons. Both batteries use multiple measures to examine the cooperativity of various aspects of performance, and both examine the subject's response to naturally occurring stresses. In these two senses, the measures are dynam…
		1		1		1			Kannel, W. B. (1997). "Hazards, risks, and threats of heart disease from the early stages to symptomatic coronary heart disease and cardiac failure." Cardiovasc Drugs Ther 11 Suppl 1: 199-212.
										The epidemiologic approach to investigation of atherosclerotic cardiovascular disease has provided many insights into the preclinical and clinical spectrum of the disease. The hazard of developing atherosclerotic cardiovascular disease is substantial with coronary heart disease (CHD), the most common and most lethal feature. The outlook in those who manage to survive the initial episode is also s…
		1		1		1			Karhula, K., et al. (2014). "Job strain and vagal recovery during sleep in female shift workers." Journal of Sleep Research 23: 129.
										Objectives: We explored the association between high job strain (combination of low job control and high job demands) and heart rate variability (HRV) before and during sleep in a sample of health care professionals in three shift work. Methods: Female nurses and nursing assistants (n = 95) were recruited from wards belonging to the top (high strain group, HJS, n = 42) or bottom quartiles on job …
		1	1		1		1		Karhula, K., et al. (2014). "Job strain and vagal recovery during sleep in shift working health care professionals." Chronobiology International 31(10): 1179-1189.
										Within sample female nurses/nurse assistants in three shift work, we explored the association of job strain with heart rate variability before and during sleep. The participants (n = 95) were recruited from the Finnish Public Sector Study, from hospital wards that belonged either to the top (high job strain [HJS], n = 42) or bottom quartiles on job strain (low job strain [LJS], n = 53) as rated b…
	1		1		1				Karlsson, K., et al. (2011). "Heart rate as a marker of stress in ambulance personnel: a pilot study of the body's response to the ambulance alarm." Prehospital and disaster medicine : the official journal of the National Association of EMS Physicians and the World Association for Emergency and Disaster Medicine in association with the Acute Care Foundation 26(1): 21-26.
										Studies have demonstrated the presence of stress and post-traumatic stress among ambulance personnel, but no previous research has focused on the body's reaction in the form of the change in heart rate of ambulance staff in association with specific occupational stress. The purpose of this study is to investigate whether work as an ambulance professional generates prolonged physiological arousal …
		1		1		1			Kartal, O., et al. (2015). "Effects of intranasal mometasone furoate on blood pressure in patients with allergic rhinitis." Allergologie 38(9): 471-477.
										Background: Nasal congestion as the main symptom in patients with allergic rhinitis can impair nasal breathing. It causes hypoxia and concomitant sympathetic system activation which may also lead to increased blood pressure levels in these patients. Objective: We postulated that appropriate therapy including intranasal steroids decreases blood pressure levels in patients with allergic rhinitis. M…
		1	1			1	1		Kaski, J. C., et al. (1986). "Transient myocardial ischemia during daily life in patients with syndrome X." Am J Cardiol 58(13): 1242-1247.
										Nineteen patients with syndrome X (typical exertional angina, positive exercise test response [at least 0.1 mV of ST-segment depression], no evidence of coronary spasm and angiographically normal coronary arteries) underwent continuous 48-hour electrocardiographic (ECG) monitoring during unrestricted daily life. Fifty-eight ischemic episodes of at least 0.1 mV of ST-segment depression were observ…
		1		1		1			Kass, L. S., et al. (2013). "A pilot study on the effects of magnesium supplementation with high and low habitual dietary magnesium intake on resting and recovery from aerobic and resistance exercise and systolic blood pressure." J Sports Sci Med 12(1): 144-150.
										The effects of magnesium supplementation on blood pressure (BP) have been studied for over 25 years and results have been inconsistent. Blood pressure reductions in randomized studies have varied from 12 mmHg reductions to no reduction. The objective of this pilot intervention was to investigate the effect of magnesium supplementation on systolic blood pressure whilst resting and during recovery …
		1		1		1			Kaufman, N. (2011). "Technology enabled monitoring of patients' performance and health status: One key to high quality patient centered care and effective care coordination." Diabetes Technology and Therapeutics 13(2): 236.
										Efficient monitoring of patients' health behaviors and wellbeing are essential for clinicians to effectively coordinate care and improve diabetes outcomes. Since long-term outcomes for patients with diabetes are in large part determined by patient behaviors, clinicians need a full picture of their patients' actions and health status. For clinicians to provide and effectively coordinate high quali…
		1		1		1			Kaufmann, P. G., et al. (1998). "The psychophysiological investigations of myocardial ischemia (PIMI) study: Objective, methods, and variability of measures." Psychosomatic Medicine 60(1): 56-63.
										Objective: This study evaluated physiological, neuroendocrine, and psychological status and functioning of patients with coronary artery disease in order to clarify their role in the expression of symptoms during myocardial ischemia (MI), and to establish repeatability of responses to mental stress. Design and methods of the study are presented. Methods: One hundred ninety-six coronary artery dis…
		1		1		1			Kazmierczak, J., et al. (1998). "Electrocardiographic changes after alcohol septal ablation in hypertrophic obstructive cardiomyopathy." Heart 80(3): 257-262.
										Objective-To report acute and mid-term electrocardiographic changes in patients with hypertrophic obstructive cardiomyopathy (HOCM) after alcohol ablation of the first large septal branch of the left anterior descending coronary artery; and to relate electrocardiographic data with the left ventricular outflow tract pressure gradients. Patients-Nine consecutive symptomatic patients with HOCM (mean…
	1		1		1				Kennedy, A. P., et al. (2015). "Continuous in-the-field measurement of heart rate: Correlates of drug use, craving, stress, and mood in polydrug users." Drug Alcohol Depend 151: 159-166.
										BACKGROUND: Ambulatory physiological monitoring could clarify antecedents and consequences of drug use and could contribute to a sensor-triggered mobile intervention that automatically detects behaviorally risky situations. Our goal was to show that such monitoring is feasible and can produce meaningful data. METHODS: We assessed heart rate (HR) with AutoSense, a suite of biosensors that wireless…
		1		1		1			Khalaf, T., et al. (2016). "Arterial stiffness determined from ambulatory blood pressure0 monitoring." Journal of the American Society of Hypertension 10(4): e29.
										Arterial stiffness of large arteries is a predictor of adverse cardiovascular outcomes and its determination requires complex equipment. On the other hand, the slope of diastolic on systolic blood pressure during ambulatory blood pressure monitoring (ABPM) can estimate arterial stiffness and is called the ambulatory arterial stiffness index (AASI) introduced by Yan Li et al (Hypertension 2006;47:…
		1	1		1		1		Khan, N. S., et al. (2014). "Body mass index moderates the relation of diary negative mood to ambulatory blood pressure in urban black and Latino adults." Psychosomatic Medicine 76(3): A-126.
										Body mass index (BMI) is a strong indicator of poor physical health and the rates of overweight status and obesity among adults in the U.S. is over 69%. The positive relation of BMI to ambulatory blood pressure (ABP) - a gold standard in blood pressure measurement and a predictor of hypertension risk - is well established. Whether this physiological marker influences the relation of daily negativ…
		1		1		1			Khullar, V., et al. (2012). "Onset of action of efficacy of the potent and selective beta-3-adrenoceptor agonist, mirabegron, for the treatment of overactive bladder (OAB) in a 12-week, multicentre, randomised, double-blind, parallel-group, placebo-and tolterodine slow release (SR)-controlled study in OAB patients." Int Urogynecol J Pelvic Floor Dysfunct 23(2): S187-S188.
										Objective: The efficacy and safety of mirabegron for the treatment of overactive bladder (OAB) has been demonstrated in two separate 12-week, Phase III studies (NCT00662909 and NCT00689104) in patients with OAB. This analysis utilized the efficacy endpoints at earlier timepoints to assess the onset of action for efficacy of mirabegron in one of the Phase III studies (NCT00689104). Background: Ora…
		1		1		1			Kim, D., et al. (2016). "Implication of night-time mean systolic blood pressure for predicting subclinical target organ damage in hypertension: Comparison with office central blood pressures." Journal of the American College of Cardiology 67(13): 1879.
										Background: We aimed to compare central pressures with 24hr ambulatory blood pressure monitoring (ABPM) for prediction of subclinical target organ damage in HTN, assessed by urine albumin creatinine ratio (UACR) and subclinical left ventricular (LV) mechanical dysfunction reflected by global LV longitudinal strain (LV GLS). Methods: Tota1 of 122 HTN (57 male, age 53 ± 15) with preserved LV ejecti…
		1		1		1			Kim, H. S., et al. (2011). "Mental stress-induced hyperglycemia in diabetes mellitus: Establishment of a continuous stress monitoring system." Diabetes 60: A246.
										Mental stress is one of the crucial factors exacerbating chronic diseases such as diabetes, hypertension and depression. Although it is widely known that the mental stress could be directly related to increase blood glucose in diabetic patients, the pattern of mental stress induced hyperglycemia is not known yet, because we can not quantify or monitor mental stress objectively. Our study was perf…
		1	1			1	1		Kim, J. C., et al. (2010). "Alteration of autonomic function in female urinary incontinence." Int Neurourol J 14(4): 232-237.
										PURPOSE: Stress urinary incontinence (SUI) and urge urinary incontinence (UUI) have different mechanisms of action. We believe that alteration of autonomic nervous system (ANS) activity may contribute to UUI because the lower urinary tract is regulated through the sympathetic and parasympathetic nervous systems. Heart rate variability (HRV) allows measurement of autonomic nervous function, theref…
	1		1		1				Kimhy, D., et al. (2010). "Concurrent measurement of "real-world" stress and arousal in individuals with psychosis: assessing the feasibility and validity of a novel methodology." Schizophr Bull 36(6): 1131-1139.
										BACKGROUND: Psychosis has been repeatedly suggested to be affected by increases in stress and arousal. However, there is a dearth of evidence supporting the temporal link between stress, arousal, and psychosis during "real-world" functioning. This paucity of evidence may stem from limitations of current research methodologies. Our aim is to the test the feasibility and validity of a novel methodo…
	1		1		1				Kimhy, D., et al. (2017). "Autonomic Regulation and Auditory Hallucinations in Individuals With Schizophrenia: An Experience Sampling Study." Schizophr Bull 43(4): 754-763.
										Auditory Hallucinations (AH) cause substantial suffering and dysfunction, yet remain poorly understood and modeled. Previous reports have linked AH to increases in negative emotions, suggesting a role for the autonomic nervous system (ANS) in underlying this link. Employing an Experience Sampling Method (ESM) approach, 40 individuals with schizophrenia completed a 36-hour ambulatory assessment of…
		1		1		1			Kinalski, M., et al. (2004). "Pregnancy complicated by diabetes mellitus." Med Wieku Rozwoj 8(3 Pt 2): 691-701.
										Interdisciplinary team work and recommendations of diabetologist and obstetrician is the condition of success of antenatal care and consequently perinatal outcome in pregnancy complicated by diabetes. Careful insight into the metabolic, haemodynamic and vascular disturbances is the basic of contemporary surveillance in diabetic pregnancy. The authors emphasise that a diabetic pregnant woman must …
	1		1		1				King, A. C., et al. (2002). "Physiological and affective responses to family caregiving in the natural setting in wives versus daughters." International Journal of Behavioral Medicine 9(3): 176-194.
										This study examined differences in hemodynamic responses to usual caregiving duties undertaken in the natural setting by caregiving wives versus daughters. Participants were 88 women (36 daughters, 52 wives), 50 years of age or older, caring for a relative with dementia. Participants underwent 2 standard laboratory challenges (I physical and 1 emotional) and ambulatory monitoring in the natural s…
		1		1		1			King, A. R., et al. (2012). "Trait hostility predicts the frequency of total social interactions and negative social interactions differently by sex." Psychosomatic Medicine 74(3): A69.
										Trait hostility is an established predictor of coronary artery disease but the explanatory pathways are not well understood. The transactional model holds that hostile cognitions and affect lead to interpersonal stress, resulting in pathophysiological cardiovascular reactivity. Previous research has established gender differences in response to social interaction (SI) and interpersonal stress as …
		1		1		1			King, D. L., et al. (2013). "The impact of prolonged violent video-gaming on adolescent sleep: an experimental study." J Sleep Res 22(2): 137-143.
										Video-gaming is an increasingly prevalent activity among children and adolescents that is known to influence several areas of emotional, cognitive and behavioural functioning. Currently there is insufficient experimental evidence about how extended video-game play may affect adolescents' sleep. The aim of this study was to investigate the short-term impact of adolescents' prolonged exposure to vi…
		1		1		1			King, N. A., et al. (1997). "High dose exercise does not increase hunger or energy intake in free living males." Eur J Clin Nutr 51(7): 478-483.
										OBJECTIVE: To examine the effects of a high dose (two high-intensity exercise sessions) of exercise on energy intake (EI) and subjective states (hunger and mood). DESIGN: Using a within subjects design, there were two treatment conditions, each of two consecutive days. SETTING: The Human Appetite Research Unit at Leeds University Psychology Department. SUBJECTS: Eight lean males who were regular …
	1			1		1	1		King, Z., et al. (2018). Predicting Perceived Stress Through Mirco-EMAs and a Flexible Wearable ECG Device.
										Self-reported perceived stress does not often correlate with physiologic and behavioral stress response. Current perceived stress self-report assessment methods require users to answer many questions at different time points of the day. Reducing it to one question at multiple time points throughout the day, using microinteraction-based Ecological Momentary Assessment (micro-EMA) allows us to iden…
	1		1		1				Kinne, G., et al. (1999). "Symptomatic myocardial ischemia and everyday life: implications for clinical use of interactive monitoring." J Psychosom Res 46(4): 369-377.
										In coronary heart disease (CHD), pathological myocardial ischemic changes do not always occur with the symptom of heart pain. Methodological problems make it difficult to examine the factors that influence silent and symptomatic myocardial ischemia in everyday life. This study uses a computer-assisted monitoring system with an interactive Holter ECG, an actometer, and an electronic diary. Self-re…
		1		1		1			Klaus, K., et al. (2019). "Poor night's sleep predicts following day's salivary alpha-amylase under high but not low stress." Psychoneuroendocrinology 101: 80-86.
										Although sleep is linked to physiological stress systems like the autonomic nervous system (ANS), research is still limited regarding night-and-day interactions between nocturnal sleep characteristics, stress, and diurnal parameters of salivary alpha-amylase (sAA) as a surrogate marker of ANS activity. Fifty healthy university students rated their chronic stress burden and completed two five-day …
		1		1		1			Klein, K. (1975). "Vascular and circulatory damage due to stress." Osterreichische Arztezeitung 30(21): 1380-1384.
										The deleterious effect of pathological stress on the circulatory system in the cerebrovascular region is mainly characterized by an isolated rise in blood pressure, rate of pulse waves and resistance. In the periphery there are changes in blood pressure and pulse rate, the direction of which depends on the momentary vegetative state of reaction. Chronic conflict stress affects the circulation mor…
		1		1		1			Klumb, P., et al. (2009). "Ambulatory Assessment in Industrial/Organizational Psychology Fruitful Examples and Methodological Issues." European Psychologist 14(2): 120-131.
										In this review, we demonstrate the contribution of ambulatory assessment (AA) research to I/O psychology by reference to four dynamic phenomena, the investigation of which we judge to benefit most from the application of AA techniques: (a) work strain and coping with work stressors, (b) the work/nonwork interface, (c) social interactions at the workplace, and (d) job attitudes and work-related em…
		1		1		1			Knoers, N. and E. N. Levtchenko (2008). "Gitelman syndrome." Orphanet Journal of Rare Diseases 3.
										Gitelman syndrome (GS), also referred to as familial hypokalemia-hypomagnesemia, is characterized by hypokalemic metabolic alkalosis in combination with significant hypomagnesemia and low urinary calcium excretion. The prevalence is estimated at approximately 1: 40,000 and accordingly, the prevalence of heterozygotes is approximately 1% in Caucasian populations, making it one of the most frequent…
		1		1		1			Kobrin, I., et al. (1997). "Mibefradil: A new T-channel selective calcium antagonist." Drugs of Today 33(8): 523-542.
										Mibefradil is a pharmacologically distinct calcium antagonist (CA) that selectively blocks T-type calcium ion channels. The results from 4 placebo-controlled studies demonstrated that mibefradil at recommended doses is effective in the treatment of essential hypertension, inducing a gradual and sustained decrease in both diastolic and systolic blood pressure without a first-dose effect, regardles…
		1		1		1			Kobus, G., et al. (2011). "Compliance with lifestyle recommendations in kidney allograft recipients." Transplant Proc 43(8): 2930-2934.
										Background: Many factors affect long-term graft and patient survival. Compliance with lifestyle recommendation may be an important factor. Lifestyle modifications may play a therapeutic and protective role against graft failure and possible death. Methods: The aim of this work was to assess compliance with lifestyle recommendations among 110 kidney allograft recipients. All patients were asked to…
		1	1		1		1		Koenig, J. and M. Kaess (2018). "Autonomic nervous system function and emotion regulation in adolescent non-suicidal self-injury." Biological Psychiatry 83(9): S371-S372.
										Background: Non-suicidal self-injury (NSSI) and borderline personality disorder (BPD) are associated with difficulties in emotion regulation that haven been shown to be related to autonomic nervous system (ANS) function. Research on ANS function in NSSI and BPD, however, predominantly exists in adults and evidence in adolescents is scarce. Methods: The presentation draws on data collected in a se…
		1		1		1			Koh, Y. and J. Park (2018). "Cell adhesion molecules and exercise." Journal of Inflammation Research 11: 297-306.
										Background: An extensive systematic review was undertaken in the current literature in order to explore the role of different types and intensities of exercise in cell adhesion molecules (CAMs), one of the markers of vascular inflammation, endothelial dysfunction, and atherosclerosis. Methods: Twenty-eight qualifying studies were extensively reviewed to examine the effects of different intensitie…
		1		1		1			Kolonko, A., et al. (2018). "Arterial stiffness but not endothelial dysfunction is associated with multidrug antihypertensive therapy and nondipper blood pressure pattern in kidney transplant recipients." Medicine (United States) 97(36).
										Vascular injury related to chronic kidney disease results in increased arterial stiffness and endothelial dysfunction which may affect arterial blood pressure (BP) and influence patient and graft survival in kidney transplant recipients (KTRs). This cross-sectional study aims to elucidate the relationship between the above-mentioned measures of vascular damage and effectiveness of antihypertensiv…
		1	1			1	1		Konstantopoulou, A. S., et al. (2010). "Masked, white coat and sustained hypertension: comparison of target organ damage and psychometric parameters." J Hum Hypertens 24(3): 151-157.
										Masked hypertension is defined as low clinic and elevated out-of-clinic pressure (blood pressure, BP) assessed either by patients at home or by ambulatory monitoring. This study compared the cardiovascular status and psychometric characteristics of masked, white coat and sustained hypertensives. Three groups of consecutive subjects with masked (n=100, age 59+/-11 years), white coat (n=100, 60+/-1…
		1		1		1			Koots, L., et al. (2011). "The Influence of the Weather on Affective Experience An Experience Sampling Study." Journal of Individual Differences 32(2): 74-84.
										This study examined the relationship between affective experiences and weather variables using an experience-sampling method. The moderating effects of personality and age on the relationship were also investigated. Two age groups of participants (students and elderly people) recorded their moods when signalled during 14 consecutive days on 7 randomly determined occasions per day. Hourly weather …
		1		1		1			Koren, G., et al. (2015). "Maternal safety of the delayed-release doxylamine and pyridoxine combination for nausea and vomiting of pregnancy; a randomized placebo controlled trial." Bmc Pregnancy and Childbirth 15.
										Background: Nausea and vomiting of pregnancy (NVP) is the most common medical condition in pregnancy, affecting up to 80% of expecting mothers. In April 2013 the FDA approved the delayed release combination of doxylamine succinate and -pyridoxine hydrochloride (Diclegis (R)) for NVP, following a phase 3 randomized trial in pregnant women. The fetal safety of this medication has been proven by num…
		1		1		1			Kos, J., et al. (1997). "Effects of a 2-day abstinence from smoking on dietary, cognitive, subjective, and physiologic parameters among younger and older female smokers." Physiology and Behavior 61(5): 671-678.
										In a field study, dietary intakes, subjective ratings of well-being, cognitive performance, blood pressure, and heart rate were assessed during 6 days of ad libitum smoking and 2 days without smoking by using an electronic diary. The subjects were 59 younger and older female smokers, aged 25-35 and 55-65 years, respectively. Smoking abstinence significantly lowered heart rate, blood pressure, and…
		1		1		1			Koscielski, M. C., et al. (2017). "The longitudinal implications of stress dissipation on pathophysiological mechanisms." Psychoneuroendocrinology 83: 18.
										Allostatic load (AL) research supports the relationship between chronic stress and pathophysiology. However, there is no consensus on a biomarker panel that assesses AL in older adults. The longitudinal relationship between AL and health in older populations is also ambiguous. To examine the AL-health relation in aging populations, this study investigated whether stress input and stress dissipati…
		1		1		1			Koupil, I., et al. (2005). "Birth weight, hypertension and 'white coat' hypertension: size at birth in relation to office and 24-h ambulatory blood pressure." Journal of Human Hypertension 19(8): 635-642.
										We investigated the association of size at birth with hypertensive status defined by office blood pressure (BP) and 24-h ambulatory BP monitoring in a historical cohort study of 736 men born 1920 - 1924 and examined at age 70 years. Office BP was measured after 10-min supine rest with a sphygmomanometer, ambulatory BP was recorded with Accutracker 2, and anthropometric and other measurements were…
		1		1		1			Kovach, J. A., et al. (2001). "Angerlike behavioral state potentiates myocardial ischemia-induced T-wave alternans in canines." J Am Coll Cardiol 37(6): 1719-1725.
										OBJECTIVES: The main goal of this study was to determine whether induction of an angerlike state can result in significant levels of T-wave alternans, a marker of electrical instability, in the normal and ischemic heart. BACKGROUND: Outbursts of anger have been implicated in the occurrence of myocardial infarction and sudden cardiac death, but the pathophysiologic mechanisms remain unknown. METHO…
	1			1	1		1		Koval, P., et al. (2013). "Affective instability in daily life is predicted by resting heart rate variability." Plos One 8(11).
										Previous research has shown that being affectively unstable is an indicator of several forms of psychological maladjustment. However, little is known about the mechanisms underlying affective instability. Our research aims to examine the possibility that being prone to extreme fluctuations in one's feelings is related to maladaptive emotion regulation. We investigated this hypothesis by relating …
		1		1		1			Krantz, D. S., et al. (1994). "Triggers of angina and ST-segment depression in ambulatory patients with coronary artery disease: evidence for an uncoupling of angina and ischemia." Am Heart J 128(4): 703-712.
										This study evaluated daily-life physical and mental triggers of painful and painless myocardial ischemia and of anginal pain in patients with coronary artery disease (CAD) by using ambulatory electrocardiographic monitoring and a structured diary. Eighty-five percent of ambulant ischemic episodes occurred without chest pain; 66% of anginal pain reports were made in the absence of ischemic ST-segm…
		1		1		1			Krantz, D. S., et al. (1996). "Circadian variation of ambulatory myocardial ischemia - Triggering by daily activities and evidence for an endogenous circadian component." Circulation 93(7): 1364-1371.
										Background The morning peak in myocardial ischemia has been related to diurnal variations in physical and mental activities and to postural changes upon awakening. This stud; assesses (1) the effects of exogenous activity triggers at different times of the day and (2) the contribution of an endogenous (ie, activity- and posture-independent) circadian vulnerability for ambulatory ischemia. Methods…
		1		1		1			Kristiansen, J., et al. (2009). "Reproducibility and seasonal variation of ambulatory short-term heart rate variability in healthy subjects during a self-selected rest period and during sleep." Scandinavian Journal of Clinical and Laboratory Investigation 69(6): 651-661.
										Although ambulatory measurements of heart rate variability (HRV) are widely used, the reproducibility and seasonal variation of ambulatory sampled short-term HRV measurements in healthy participants has not been investigated before. In the present study we collected ambulatory ECGs from 19 healthy participants monthly for 12 months, and for a sub-group of 12 participants weekly for one month. Fre…
	1			1	1		1		Krkovic, K., et al. (2018). "Emotion regulation as a moderator of the interplay between self-reported and physiological stress and paranoia." Eur Psychiatry 49: 43-49.
										Experience sampling method (ESM) studies have found an association between daily stress and paranoid symptoms, but it is uncertain whether these findings generalize to physiological indicators of stress. Moreover, the temporality of the association and its moderating factors require further research. Here, we investigate whether physiological and self-rated daily stress predict subsequent paranoi…
	1		1		1				Krkovic, K., et al. (2018). "An experience sampling study on the nature of the interaction between traumatic experiences, negative affect in everyday life, and threat beliefs." Schizophr Res 201: 381-387.
										Research suggests that trauma is associated with the development of psychotic experiences, such as paranoia, via affective processes. However, the empirical evidence on the exact mechanism is limited and it is unclear which aspects of trauma are relevant. Here we tested whether self-reported frequency of trauma, recurring trauma, age, and type of trauma are predictive of later threat beliefs in d…
		1		1		1			Krmar, R. T. and G. Waisman (2003). "Analysis of blood pressure in children and adolescents reporting siesta during ambulatory blood pressure monitoring." Blood Press Monit 8(2): 77-81.
										BACKGROUND: In adults, a siesta yields a blood pressure profile similar to that seen in nocturnal sleep. It is therefore stressed that siestas should not be included in daytime blood pressure measurement. OBJECTIVES: To evaluate blood pressure profiles in pediatric and adolescent patients who reported a siesta during 24 h ambulatory blood pressure monitoring (ABPM). METHODS: Patients' diaries of …
	1			1		1	1		Kroenke, C. H., et al. (2012). "Mood patterns based on momentary assessment of positive and negative moods over a day and coronary artery calcification in the CARDIA study." Psychosomatic Medicine 74(5): 526-534.
										Objective: Retrospective assessments of negative mood have predicted coronary artery disease development and progression. Using momentary assessment, we evaluated associations between average positive and negative mood states and diurnal mood patterns, with prevalent and incident coronary artery calcification (CAC), a measure of calcified atherosclerosis. Methods: In a prospective cohort study of…
		1		1		1			Kuiling, J. M. E., et al. (2019). "The role of tonic immobility and control in the development of intrusive memories after experimental trauma." Memory 27(6): 772-779.
										Tonic immobility (TI; state of motor inhibition during threat) has been implicated in the onset of intrusive trauma memories, while controllability was associated with reduced anxiety. The present study investigated the interaction between TI and control in the development of intrusive memories of an analogue trauma. Sixty-four participants watched negative pictures while being allowed to close t…
		1		1		1			Kusserow, M., et al. (2013). "Modeling Arousal Phases in Daily Living Using Wearable Sensors." Ieee Transactions on Affective Computing 4(1): 93-105.
										In this work, we introduce methods for studying psychological arousal in naturalistic daily living. We present an activity-aware arousal phase modeling approach that incorporates the additional heart rate (AHR) algorithm to estimate arousal onsets (activations) in the presence of physical activity (PA). In particular, our method filters spurious PA-induced activations from AHR activations, e.g., …
		1		1		1			Kwasnicki, R. M., et al. (2012). "Investigating the feasibility of using objective motion data to assist the diagnosis and management of cardiovascular autonomic dysfunction." European Journal of Neurology 19: 137.
										Introduction: Cardiovascular autonomic dysfunction (AD) manifests itself through various symptoms such as lightheadedness, palpitations and syncope. Stimuli for such events include physical activity, stress, and posture changes. Although the relationship between physical activity and symptoms is important, activity data is currently limited to subjective, and potentially inaccurate, patient diari…
		1		1		1			Kyriakidis, M., et al. (1998). "Hypertrophic cardiomyopathy in Greece - Clinical course and outcome." Chest 114(4): 1091-1096.
										Objective: Evaluation of clinical course and outcome of hypertrophic cardiomyopathy in a representative Greek population. Background: Hypertrophic cardiomyopathy is characterized by unexplained left ventricular hypertrophy and varied clinical expression. Recent studies suggest ethnic differences. Materials and methods: One hundred seventy-four consecutive Greek patients (117 male, 57 female, age …
		1		1		1			La Veau, P. J., et al. (1989). "Transient left ventricular dysfunction during provocative mental stress in patients with coronary artery disease." American Heart Journal 118(1): 1-8.
										We studied the temporal effects of various types of mental stress and physical exercise on the left ventricular ejection fraction (LVEF) in seven normal volunteers and nine patients with coronary artery disease. Three types of psychological stress were administered: mental arithmetic, the Stroop color word test, and a personally relevant speaking task. In the normal volunteers the LVEF response w…
		1	1			1	1		Lacourciere, Y. (1993). "The role of ambulatory blood pressure monitoring in evaluating hypertensive patients and their treatment." Can J Cardiol 9(1): 73-79.
										Clinical blood pressure often does not permit estimation of ambulatory blood pressure levels which may be lower than, identical to or higher than office pressure. By providing a substantial number of blood pressure values, ambulatory monitoring decreases subject variability and greatly increases the accuracy of blood pressure measurements. This technique is, therefore, attractive for determining …
		1		1		1			Lacourciere, Y., et al. (1992). "AMBULATORY BLOOD-PRESSURE MONITORING FOR THE ASSESSMENT OF NICARDIPINE AS A 3RD DRUG IN SEVERE ESSENTIAL-HYPERTENSION." Eur J Clin Pharmacol 42(2): 131-136.
										The antihypertensive efficacy of sustained release nicardipine compared to placebo as third-line therapy has been assessed by ambulatory blood pressure monitoring in severly hypertensive patients with clinically unsatisfactory blood pressure control on 50 mg hydrochlorothiazide o.d. and 75 mg captopril b.d. Forty-two patients, 31 m and 11 f, with supine diastolic blood pressure 95-115 mm Hg after…
		1		1		1			Lader, M., et al. (1996). "Caffeine withdrawal symptoms and rate of metabolism." J Psychopharmacol 10(2): 110-118.
										Forty normal subjects (mean age 36) had their caffeine intake estimated by keeping a diary (n=40) and also by analysing provided samples of tea and coffee (n=28). A test dose of caffeine (500 mg) was given and a series of salivary samples analysed to estimate pharmacokinetic measures of the rate of caffeine metabolism. They then underwent 48 h of placebo substitution using double-blind procedures…
		1		1		1			Lam, N., et al. (2011). "Non-invasive measurement of carbon monoxide burden in Guatemalan children and adults following wood-fired temazcal (sauna-bath) use." Journal of Environmental Monitoring 13(8): 2172-2181.
										The use of wood-fired steam baths, or temazcales, is a potentially dangerous source of CO exposure in Guatemalan Highland communities where adults and children use them regularly for bathing, relaxation, and healing purposes. Physical characteristics of children predispose them to absorb CO faster than adults, placing them at greater exposure and health risks. Efforts to quantify temazcal exposur…
		1		1		1			Lam, P. H., et al. (2018). "One size does not fit all: Links between shift-and-persist and asthma in youth are moderated by perceived social status and experience of unfair treatment." Development and Psychopathology 30(5): 1699-1714.
										The links between low socioeconomic status and poor health are well established, yet despite adversity, some individuals with low socioeconomic status appear to avoid these negative consequences through adaptive coping. Previous research found a set of strategies, called shift-and-persist (shifting the self to stressors while persisting by finding meaning), to be particularly adaptive for individ…
		1		1		1			Lampert, R. (2010). "Anger and ventricular arrhythmias." Current Opinion in Cardiology 25(1): 46-52.
										Purpose of review Although anecdotal evidence has long suggested links between emotion and ventricular arrhythmia, more recent studies have prospectively demonstrated the arrhythmogenic effects of anger, as well as mechanisms underlying these effects. Recent findings Epidemiological studies reveal that psychological stress increases sudden death, as well as arrhythmias, in patients with implantab…
		1		1		1			Lampert, R., et al. (2015). "Beta blockers attenuate the triggering of atrial fibrillation by negative emotions." Heart Rhythm 12(5): S295-S296.
										Introduction: Negative emotions including anger and stress can trigger episodes of AF in patients with a history of this arrhythmia. Whether beta-blockers (BBs) can protect against emotionally-triggered AF has not yet been investigated. Methods: In this prospective, controlled, electronic-diarybased study of emotions preceding AF, patients with a history of paroxysmal or persistent AF, (N=95, mea…
	1		1		1				Landsbergis, P. A., et al. (2008). "Work conditions and masked (hidden) hypertension - Insights into the global epidemic of hypertension." Scandinavian Journal of Work, Environment and Health, Supplement(6): 41-51.
[truncated: 1,336 more rows]
[truncated: 1 more columns]

## Sheet: Full_text_2
			FULL-TEXT SCREENING (N = 271)
	TITLE/ABSTRACT		Full text		Full text		FULL TEXT				MOMENTARY
[truncated: 2,645 more rows]
[truncated: 1 more columns]

## Sheet: Update_seach_TA_3
								Out: reviews, protocols, study designs, qualitative reports/studies, conference papers
[truncated: 310 more rows]

[truncated: 1 more sheets: Update_search_FT_4]
