# Supplementary material for: The association between self-reported stress and cardiovascular measures in daily life: A systematic review
Source: PLoS One. 2021 Nov 19;16(11):e0259557. doi: 10.1371/journal.pone.0259557 (PMC8604333; doi:10.1371/journal.pone.0259557)
Supplement: S4 File — (XLSX) [file pone.0259557.s004.xlsx]

## Sheet: Overall analyses
	paper	sample	subj stress	obj stress	timing	result	expected direction	opposite direction	device	study days	Fixed/Random
1	Thomas	HV	AS	SBP	mom	1	1		Oscar2	4	Fixed
1	Thomas	HV	AS	DBP	mom	1	1		SpaceLabs90217	4	Fixed
1	Pieper (2007)	HV	ES	HR	ret	1	1		VU-AMS	4	Random
1	Luecken (2009)	HV+RI	ES	SBP	mom	1	1		Oscar2	1	Random
1	Luecken (2009)	HV+RI	ES	DBP	mom	1	1		SpaceLabs90207	1	Random
1	Bacon (2004)	PA	NA	HF-HRV	mom	1	1		Zymed	2	Fixed
1	Kimhy (2010)	PA	NA	HF-HRV	mom	1	1		Holter	2	Random			Significant associations
1	Sloan (1994)	HV	NA	rr interval	mom	1	1		Marquette8000	1	Random			Marginally significant assocations
1	Bacon (2004)	PA	NA	LF-HRV	mom	1	1		Zymed	2	Fixed			Non-significant associations
1	Carels (2000)	HV+RI	NA	HR	mom	1	1		AccuTrackerII	1	Fixed
1	Ilies	HV	NA	HR	mom	1	1		OmronHEM637	10	Mixed
1	Tsai	HV	NA	HR	mom	1	1		SpaceLabs90207	1	Fixed
1	Meininger	HV	NA	SBP	mom	0		1	SpaceLabs90217	1	Fixed
1	Edmondson	HV	NA	SBP	mom	1	1		SpaceLabs90207	1	Fixed
1	Carels (2000)	HV+RI	NA	SBP	mom	1	1		AccuTrackerII	1	Fixed
1	Kamarck (1998)	HV	NA	SBP	mom	1	1		AccutrackerDX	4	Fixed
1	Ilies	HV	NA	SBP	mom	1	1		OmronHEM637	10	Mixed
1	Zawadski	HV	NA	SBP	mom	1	1		ScottCare320	1	Fixed
1	Friedmann	HV	NA	DBP	mom	0		1	Oscar2	3	Fixed
1	Picot	HV caregivers	NA	DBP	mom	0		1	Ambulo2400	1	Fixed
1	Carels (2000)	HV+RI	NA	DBP	mom	1	1		Oscar2	1	Fixed
1	Kamarck (1998)	HV	NA	DBP	mom	1	1		Oscar2	4	Fixed
1	Ilies	HV	NA	DBP	mom	1	1		AccuTrackerII	10	Mixed
1	Bacon (2004)	PA	PS	HF-HRV	mom	1	1		Zymed	2	Fixed
1	Dennis (2016)	PA	PS	LF-HRV	mom	1	1		Holter	1	Random
1	Bacon (2004)	PA	PS	LF-HRV	mom	1	1		Zymed	2	Fixed
1	Ebner-Priemer (2008)	HV+PA	PS	HR	mom	1	1		VitaportII	1	Random
1	Kennedy (2015)	PA	PS	HR	mom	1	1		AutoSense	23	Random
1	Pollard (2007)	HV	PS	HR	mom	1	1		UA701	2	Fixed
1	Pollard (2007)	HV	PS	SBP	mom	1	1		UA701	2	Fixed
1	Birk (2019)	HV	PS	SBP	mom	1	1		SpaceLabs90217	1	Fixed
1	Pollard (2007)	HV	PS	DBP	mom	1	1		AccutrackerDX	2	Fixed
1	Tsai	HV	PS	DBP	mom	1	1		OmronHEM637	1	Fixed
1	Tsai	HV	PS	PP	mom	1	1		SpaceLabs90207	1	Fixed
1	Birk (2019)	HV	PS	DBP	mom	1	1		SpaceLabs90217	1	Fixed
1	Riediger 2014	HV	PS2	HR	mom	1	1		GoldbergeraVR	2	Fixed
1	Kennedy (2015)	PA	SS	HR	mom	1	1		AutoSense	23	Random
1	Thomas	HV	SS	SBP	mom	1	1		Oscar2	4	Fixed
1	Cornelius	HV	SS	SBP	mom	1	1		SpaceLabs90207	1	Fixed
1	Lehman (2010)	HV	SS	SBP	mom	1	1		SpaceLabs90217	4	Random
1	Lehman (2010)	HV	SS	DBP	mom	1	1		SpaceLabs90217	4	Random
41							38	3
1	Pieper (2007)	HV	ES	RMSSD	ret	0.5	1		VU-AMS	4	Random
1	Dennis (2016)	PA	PS	HF-HRV	mom	0.5	1		Holter	1	Random
1	Lehman (2015)	HV	SS	HR	mom	0.5	1		Ambulo2400	3	Random
1	Lehman (2015)	HV	NA	HR	mom	0.5	1		Ambulo2400	3	Random
1	Kamarck (1998)	HV	AS	HR	mom	0.5	1		AccuTrackerDX	6	Fixed
1	Pieper (2010)	HV	PS	HR	mom	0.5	1		VU-AMS	4	Random
1	Lehman (2015)	HV	SS	SBP	mom	0.5	1		Ambulo2400	3	Random
1	Lehman (2015)	HV	NA	SBP	mom	0.5	1		Ambulo2400	3	Random
1	Meininger	HV	NA	SBP	mom	0.5	1		SpaceLabs90217	1	Fixed
1	Picot	HV non-caregivers	NA	SBP	mom	0.5		1	SpaceLabs90207	1	Fixed
10							9	1
1	Pieper (2010)	HV	ES	MSSD	ret	0			VU-AMS	4	Random
1	Pieper (2010)	HV	PS	MSSD	ret	0			VU-AMS	4	Random
1	Ebner-Priemer (2008)	HV+PA	PS	HF-HRV	mom	0			VitaportII	1	Random
1	Schilling (2020)	HV	PS	RMSSD	mom	0			EcgMove3	2	Random
1	Schmid & Thomas (2020)	HV	AS	InRMMSD	mom	0			EcgMove3	2	Random
1	Schwerdtfeger & Dick (2019)	HV	NA	InRMMSD	mom	0			EcgMove3	1	Random
1	Schilling (2020)	HV	NA	RMSSD	mom	0			EcgMove3	2	Random
1	Dennis (2018)	PA	NA	LF-HRV	mom	0			Holter	1	Random
1	Sloan (1994)	HV	NA	LF-HRV	mom	0			Marquette8000	1	Random
1	Kimhy (2010)	PA	NA	LF-HRV	mom	0			Holter	2	Random
1	Pieper (2010)	HV	NA	MSSD	ret	0			VU-AMS	4	Random
1	Pieper (2010)	HV	NA	MSSD	ret	0			VU-AMS	4	Random
1	Dennis (2018)	PA	NA	HF-HRV	mom	0			Holter	1	Random
1	Schwerdtfeger & Gerteis (2014)	HV	NA	RMSSD	mom	0			EquivitalEQ01LM	3	Random
1	Sloan (1994)	HV	NA	HF-HRV	mom	0			Marquette8000	1	Random
1	Johnston (2016)	HV	AS	HR	mom	0			Actiheart	2	Random
1	Hawkley (2003)	HV	AS	HR	mom	0			SpaceLabs90207	1	Random
1	Hawkley (2003)	HV	AS	HR	mom	0			SpaceLabs90207	1	Random
1	Hawkley (2003)	HV	AS	HR	mom	0			SpaceLabs90207	1	Random
1	Pieper (2010)	HV	ES	HR	ret	0			VU-AMS	4	Random
1	Pieper (2010)	HV	NA	HR	ret	0			VU-AMS	4	Random
1	Pieper (2010)	HV	NA	HR	ret	0			VU-AMS	4	Random
1	Kamarck (1998)	HV	NA	HR	mom	0			AccuTrackerDX	6	Fixed
1	Dennis 2018	PA	NA	HR	mom	0			Holter	1	Random
1	Dennis 2017	PA	NA	HR	mom	0			Holter	1	Random
1	Lehman (2015)	HV	NA	HR	mom	0			Ambulo2400	3	Random
1	Lehman (2015)	HV	NA	HR	mom	0			Ambulo2400	3	Random
1	Lehman (2015)	HV	NA	HR	mom	0			Ambulo2400	3	Random
1	Kimhy	PA	NA	HR	mom	0			Holter	2	Random
1	Dennis 2016	PA	PS	HR	mom	0			Holter	1	Random
1	Riediger 2014	HV	PS	HR	mom	0			GoldbergeraVR	2	Fixed
1	Buckley (2004)	PA+RE	PS	HR	mom	0			DynaPulse5000A	1	Fixed
1	Tsai	HV	PS	HR	mom	0			SpaceLabs90207	1	Fixed
1	Cornelius	HV	SS	HR	mom	0			SpaceLabs90207	1	Fixed
1	Kamarck (1998)	HV	SS	HR	mom	0			AccuTrackerDX	6	Fixed
1	Lehman 2010	HV	SS	HR	mom	0			SpaceLabs90217	4	Random
1	Hawkley (2003)	HV	AS	SBP	mom	0			SpaceLabs90207	1	Random
1	Hawkley (2003)	HV	AS	SBP	mom	0			SpaceLabs90207	1	Random
1	Hawkley (2003)	HV	AS	SBP	mom	0			SpaceLabs90207	1	Random
1	Lehman (2015)	HV	NA	SBP	mom	0			Ambulo2400	3	Random
1	Lehman (2015)	HV	NA	SBP	mom	0			Ambulo2400	3	Random
1	Lehman (2015)	HV	NA	SBP	mom	0			Ambulo2400	3	Random
1	Picot	HV caregivers	NA	SBP	mom	0			SpaceLabs90207	1	Fixed
1	Picot	HV caregivers	NA	SBP	mom	0			SpaceLabs90207	1	Fixed
1	Picot	HV caregivers	NA	SBP	mom	0			SpaceLabs90207	1	Fixed
1	Picot	HV non-caregivers	NA	SBP	mom	0			SpaceLabs90207	1	Fixed
1	Picot	HV non-caregivers	NA	SBP	mom	0			SpaceLabs90207	1	Fixed
1	Friedmann	HV	NA	SBP	mom	0			SpaceLabs90217	3	Fixed
1	Meininger	HV	NA	SBP	mom	0			SpaceLabs90217	1	Fixed
1	Meininger	HV	NA	SBP	mom	0			SpaceLabs90217	1	Fixed
1	Tsai	HV	NA	SBP	mom	0			SpaceLabs90207	1	Fixed
1	Meininger	HV	PS	SBP	mom	0			SpaceLabs90217	1	Fixed
1	Buckley (2004)	PA+RE	PS	SBP	mom	0			DynaPulse5000A	1	Fixed
1	Tsai	HV	PS	SBP	mom	0			SpaceLabs90207	1	Fixed
1	Kamarck (1998)	HV	SS	SBP	mom	0			AccutrackerDX	4	Fixed
1	Hawkley (2003)	HV	AS	DBP	mom	0			SpaceLabs90207	1	Random
1	Hawkley (2003)	HV	AS	DBP	mom	0			SpaceLabs90207	1	Random
1	Hawkley (2003)	HV	AS	DBP	mom	0			SpaceLabs90207	1	Random
1	Hawkley (2003)	HV	AS	MAP	mom	0			SpaceLabs90207	1	Random
1	Hawkley (2003)	HV	AS	MAP	mom	0			SpaceLabs90207	1	Random
1	Hawkley (2003)	HV	AS	MAP	mom	0			SpaceLabs90207	1	Random
1	Lehman (2015)	HV	NA	DBP	mom	0			SpaceLabs90207	3	Random
1	Lehman (2015)	HV	NA	DBP	mom	0			SpaceLabs90207	3	Random
1	Lehman (2015)	HV	NA	DBP	mom	0			Ambulo2400	3	Random
1	Lehman (2015)	HV	NA	DBP	mom	0			Ambulo2400	3	Random
1	Picot	HV caregivers	NA	DBP	mom	0			Ambulo2400	1	Fixed
1	Picot	HV caregivers	NA	DBP	mom	0			Ambulo2400	1	Fixed
1	Picot	HV non-caregivers	NA	DBP	mom	0			SpaceLabs90207	1	Fixed
1	Picot	HV non-caregivers	NA	DBP	mom	0			SpaceLabs90207	1	Fixed
1	Picot	HV non-caregivers	NA	DBP	mom	0			SpaceLabs90207	1	Fixed
1	Zawadski	HV	NA	DBP	mom	0			SpaceLabs90207	1	Fixed
1	Meininger	HV	NA	DBP	mom	0			SpaceLabs90207	1	Fixed
1	Meininger	HV	NA	DBP	mom	0			ScottCare320	1	Fixed
1	Meininger	HV	NA	DBP	mom	0			SpaceLabs90217	1	Fixed
1	Meininger	HV	NA	DBP	mom	0			SpaceLabs90217	1	Fixed
1	Tsai	HV	NA	DBP	mom	0			SpaceLabs90217	1	Fixed
1	Tsai	HV	NA	PP	mom	1			SpaceLabs90217	1	Fixed
1	Meininger	HV	PS	DBP	mom	0			SpaceLabs90207	1	Fixed
1	Buckley (2004)	PA+RE	PS	DBP	mom	0			SpaceLabs90207	1	Fixed
1	Thomas	HV	SS	DBP	mom	0			SpaceLabs90217	4	Fixed
1	Cornelius	HV	SS	DBP	mom	0			DynaPulse5000A	1	Fixed
1	Kamarck (1998)	HV	SS	DBP	mom	0			Oscar2	4	Fixed
1	Lehman (2015)	HV	SS	DBP	mom	0			AccutrackerDX	3	Random
1	Krkovic	PA+RI	PS	HR	ret	0			Movisens	1	Fixed
84
135	Total number of analyses
30.3704	% significant associations (p<0.05)
37.7778	% significant associations (p<0.1)
62.2222	% non-significant associations (p>=0.1
69.6296	% non-significant associations (p>=0.05)
28.1481	% significant associations in the expected direction (p<0.05)
34.8148	% significant associations in the expected direction (p<0.1)
